# Supplementary material for: Diversity, Relationship, and Distribution of Virophages and Large Algal Viruses in Global Ocean Viromes
Source: Viruses. 2023 Jul 20;15(7):1582. doi: 10.3390/v15071582 (PMC10385804; doi:10.3390/v15071582)
Supplement: Supplementary file 1 [file viruses-15-01582-s001.zip]

Archive with 2 entries (2 files):
- viruses-2463575-supplementary file S1.xlsx
- viruses-2463575-supplementary file S2.xlsx
