# Supplementary material for: Diversity, Relationship, and Distribution of Virophages and Large Algal Viruses in Global Ocean Viromes
Source: Viruses. 2023 Jul 20;15(7):1582. doi: 10.3390/v15071582 (PMC10385804; doi:10.3390/v15071582)
Supplement: Supplementary file 1 [file viruses-15-01582-s001.zip › viruses-2463575-supplementary file S1.xlsx]

## Sheet: GOVv3
GOVv3 ORF	Length (aa)	Best BLASTp hit in GeneBank nr database
		Accession number	Best hit in nr database	E-value	Identity
1	696	AIF72169.1	hypothetical protein QLV_03 [Qinghai Lake virophage]	9e-56	0.6587
2	260	QIG59341.1	putative FtsK-HerA family ATPase [Dishui Lake virophage 2]	3e-101	0.6092
3	274	WP_170215524.1	hypothetical protein [Flavobacterium flevense]	4e-19	0.4475
4	189	QIG59347.1	putative cysteine protease [Dishui Lake virophage 2]	3e-60	0.5137
5	167	QOI90326.1	hypothetical protein HWQ62_00189 [Pyramimonas orientalis virus]	2e-14	0.3165
6	306	QIG59346.1	hypothetical protein [Dishui Lake virophage 2]	2e-126	0.6217
7	132	QIG59348.1	hypothetical protein [Dishui Lake virophage 2]	7e-27	0.4167
8	383	QIG59349.1	hypothetical protein [Dishui Lake virophage 2]	2e-39	0.468
9	422	QIG59352.1	putative minor capsid protein [Dishui Lake virophage 2]	2e-120	0.5176
10	421	QIG59350.1	hypothetical protein [Dishui Lake virophage 2]	2e-16	0.4867
11	935	AIF72188.1	putative DNA helicase/primase/polymerase [Qinghai Lake virophage]	1e-71	0.2807
12	303	DAS65382.1	TPA: MAG TPA: Putative tail fiber protein [Bacteriophage sp.]	1e-06	0.47
13	246	QIG59354.1	tail collar family protein [Dishui Lake virophage 2]	1e-09	0.44
14	230	QIG59354.1	tail collar family protein [Dishui Lake virophage 2]	2e-07	0.35
15	602	QIG59351.1	putative major capsid protein [Dishui Lake virophage 2]	0	0.6754
16	108	QIG59358.1	hypothetical protein [Dishui Lake virophage 2]	4e-22	0.4898

## Sheet: GOVv4
GOVv4 ORF	Length (aa)	Best BLASTp hit in GeneBank nr database
		Accession number	Best hit in nr database	E-value	Identity
1	105	QIG59399.1	hypothetical protein [Dishui Lake virophage 5]	3e-15	0.3922
2	432	ALN97659.1	hypothetical protein [Dishui lake virophage 1]	6e-27	0.3963
3	384	ADX05782.1	D12 class N6 adenine-specific DNA methyl transferase [Organic Lake virophage]	9e-41	0.3715
4	158	MAO19719.1	hypothetical protein [Phycisphaerae bacterium]	8e-14	0.34
5	377	YP_009177789.1	hypothetical protein YSLV5_ORF06 [Yellowstone Lake virophage 5]	7e-34	0.31
6	224	YP_009177802.1	putative cysteine protease [Yellowstone Lake virophage 5]	2e-40	0.4
7	328	YP_009177798.1	hypothetical protein YSLV5_ORF15 [Yellowstone Lake virophage 5]	2e-95	0.49
8	224	QOI90326.1	hypothetical protein HWQ62_00189 [Pyramimonas orientalis virus]	2e-20	0.33
9	712	YP_00805989	DNA primase [Phaeocystis globosa virus virophage]	6e-47	0.27
10	690	XP_005845136.1	hypothetical protein CHLNCDRAFT_53987 [Chlorella variabilis]	3e-05	0.44
11	333	YP_009177784.1	putative packaging ATPase [Yellowstone Lake virophage 5]	3e-75	0.41
12	222	MBD53384.1	hypothetical protein [Acidimicrobiaceae bacterium]	5e-41	0.38
13	474	YP_009177803.1	putative minor capsid protein [Yellowstone Lake virophage 5]	2e-36	0.27
14	619	YP_009177804.1	putative major capsid protein [Yellowstone Lake virophage 5]	1e-135	0.42

## Sheet: GOVv6
GOVv6 ORF	Length (aa)	Best BLASTp hit in GeneBank nr database
		Accession number	Best hit in nr database	E-value	Identity
1	330	ALN97652.1	putative packaging ATPase [Dishui lake virophage 1]	6e-40	0.397
2	209	QDP67384.1	putative uncharacterized glycosyltransferase [Prokaryotic dsDNA virus sp.]	3e-35	0.36
3	252	QFG75113.1	hypothetical protein [Megaviridae environmental sample]	4e-43	0.39
4	175	AVL93358.1	hypothetical protein za3_18 [Zamilon virus]	1e-27	0.36
5	654	AVL93352.1	putative major capsid protein [Zamilon virus]	2e-20	0.24
6	98	BCU09421.1	hypothetical protein [Sicyoidochytrium minutum DNA virus]	1e-25	0.61

## Sheet: GOVv7
GOVv7 ORF	Length (aa)	Best BLASTp hit in GeneBank nr database
		Accession number	Best hit in nr database	E-value	Identity
1	565	QIG59351.1	putative major capsid protein [Dishui Lake virophage 2]	2e-174	0.5508
2	353	QIG59359.1	hypothetical protein [Dishui Lake virophage 2]	2e-62	0.3921
3	392	QIG59352.1	putative minor capsid protein [Dishui Lake virophage 2]	2e-102	0.4599
4	132	AIF72173.1	hypothetical protein QLV_07 [Qinghai Lake virophage]	3e-24	0.4245
5	371	ADX05782.1	D12 class N6 adenine-specific DNA methyl transferase [Organic Lake virophage]	1e-70	0.4924
6	887	ADX06014.1	putative VV D5 family helicase [Organic Lake phycodnavirus 1]	7e-55	0.279
7	319	QIG59346.1	hypothetical protein [Dishui Lake virophage 2]	4e-56	0.4723
8	261	QIG59349.1	hypothetical protein [Dishui Lake virophage 2]	1e-46	0.4414
9	118	YP_009177675.1	hypothetical protein ASQ67_gp03 [Yellowstone Lake virophage 7]	1e-23	0.52
10	209	AYR04615.1	hypothetical protein [Chrysochromulina parva virophage Larry]	1e-17	0.3237
11	177	QIG59347.1	putative cysteine protease [Dishui Lake virophage 2]	8e-26	0.4028
12	261	QIG59341.1	putative FtsK-HerA family ATPase [Dishui Lake virophage 2]	2e-82	0.5773

## Sheet: GOVv9
GOVv9 ORF	Length (aa)	Best BLASTp hit in GeneBank nr database
		Accession number	Best hit in nr database	E-value	Identity
1	265	YP_009177784.1	putative packaging ATPase [Yellowstone Lake virophage 5]	8e-63	0.4635
2	464	YP_009177803.1	putative minor capsid protein [Yellowstone Lake virophage 5]	1e-83	0.4
3	225	YP_009177802.1	putative cysteine protease [Yellowstone Lake virophage 5]	9e-20	0.3876
4	1489	ADX05782.1	D12 class N6 adenine-specific DNA methyl transferase [Organic Lake virophage]	4e-43	0.3978
5	624	YP_009177804.1	putative major capsid protein [Yellowstone Lake virophage 5]	6e-160	0.4974
6	317	YP_009177798.1	hypothetical protein ASQ69_gp15 [Yellowstone Lake virophage 5]	2e-94	0.4795
7	893	ADX05784.1	putative DNA primase/polymerase [Organic Lake virophage]	2e-65	0.268
8	256	MAO19560.1	hypothetical protein [Phycisphaerae bacterium]	1e-59	0.46

## Sheet: GOVv12
GOVv12 ORF	Length (aa)	Best BLASTp hit in GeneBank nr database
		Accession number	Best hit in nr database	E-value	Identity
1	296	YP_004061708.1	hypothetical protein OlV1_075 [Ostreococcus lucimarinus virus 1]	1e-14	0.4526
2	307	ADX05782.1	D12 class N6 adenine-specific DNA methyl transferase [Organic Lake virophage]	9e-110	0.6119
3	940	YP_009177818.1	putative primase-helicase [Yellowstone Lake virophage 6]	5e-177	0.3776
4	133	QIG59348.1	hypothetical protein [Dishui Lake virophage 2]	9e-36	0.4887
5	346	QIG59359.1	hypothetical protein [Dishui Lake virophage 2]	2e-99	0.4839
6	314	QIG59346.1	hypothetical protein [Dishui Lake virophage 2]	2e-103	0.553
7	591	QIG59351.1	putative major capsid protein [Dishui Lake virophage 2]	0	0.644
8	260	QIG59341.1	putative FtsK-HerA family ATPase [Dishui Lake virophage 2]	3e-104	0.5923
9	424	QIG59352.1	putative minor capsid protein [Dishui Lake virophage 2]	8e-120	0.5167
10	478	QIG59350.1	hypothetical protein [Dishui Lake virophage 2]	2e-12	0.3824
11	108	YP_009177675.1	hypothetical protein ASQ67_gp03 [Yellowstone Lake virophage 7]	8e-24	0.5248
12	517	YP_009177794.1	hypothetical protein ASQ69_gp11 [Yellowstone Lake virophage 5]	5e-24	0.3421
13	187	QIG59347.1	putative cysteine protease [Dishui Lake virophage 2]	2e-75	0.5801

## Sheet: GOVv13
GOVv13 ORF	Length (aa)	Best BLASTp hit in GeneBank nr database
		Accession number	Best hit in nr database	E-value	Identity
1	424	QIG59352.1	putative minor capsid protein [Dishui Lake virophage 2]	2e-119	0.5167
2	479	QIG59350.1	hypothetical protein [Dishui Lake virophage 2]	8e-14	0.37
3	108	YP_009177675.1	hypothetical protein ASQ67_gp03 [Yellowstone Lake virophage 7]	8e-24	0.5248
4	517	YP_009177794.1	hypothetical protein ASQ69_gp11 [Yellowstone Lake virophage 5]	5e-24	0.3421
5	187	QIG59347.1	putative cysteine protease [Dishui Lake virophage 2]	2e-75	0.5801
6	591	QIG59351.1	putative major capsid protein [Dishui Lake virophage 2]	0	0.644
7	260	QIG59341.1	putative FtsK-HerA family ATPase [Dishui Lake virophage 2]	3e-104	0.5923
8	940	YP_009177818.1	putative primase-helicase [Yellowstone Lake virophage 6]	5e-177	0.3776
9	133	QIG59348.1	hypothetical protein [Dishui Lake virophage 2]	9e-36	0.4887
10	346	QIG59359.1	hypothetical protein [Dishui Lake virophage 2]	2e-99	0.4839
11	314	QIG59346.1	hypothetical protein [Dishui Lake virophage 2]	2e-103	0.553
12	296	YP_004061708.1	hypothetical protein OlV1_075 [Ostreococcus lucimarinus virus 1]	1e-14	0.4526
13	307	ADX05782.1	D12 class N6 adenine-specific DNA methyl transferase [Organic Lake virophage]	9e-110	0.6119

## Sheet: GOVv24
GOVv24 ORF	Length (aa)	Best BLASTp hit in GeneBank nr database
		Accession number	Best hit in nr database	E-value	Identity
1	208	AYV79437.1	hypothetical protein Faunusvirus14_4 [Faunusvirus sp.]	2e-15	0.4257
2	324	YP_009177798.1	hypothetical protein ASQ69_gp15 [Yellowstone Lake virophage 5]	2e-74	0.4224
3	316	YP_009177784.1	putative packaging ATPase [Yellowstone Lake virophage 5]	3e-109	0.5176
4	476	YP_009177803.1	putative minor capsid protein [Yellowstone Lake virophage 5]	2e-110	0.4328
5	102	YP_009177794.1	hypothetical protein ASQ69_gp11 [Yellowstone Lake virophage 5]	1e-16	0.4706
6	185	YP_009177802.1	putative cysteine protease [Yellowstone Lake virophage 5]	5e-55	0.509
7	688	YP_009177804.1	putative major capsid protein [Yellowstone Lake virophage 5]	0	0.4992
8	622	YP_009177795.1	hypothetical protein ASQ69_gp12 [Yellowstone Lake virophage 5]	4e-24	0.3186
9	865	YP_009177789.1	hypothetical protein ASQ69_gp06 [Yellowstone Lake virophage 5]	2e-91	0.4538
