# Supplementary material for: Diversity, Relationship, and Distribution of Virophages and Large Algal Viruses in Global Ocean Viromes
Source: Viruses. 2023 Jul 20;15(7):1582. doi: 10.3390/v15071582 (PMC10385804; doi:10.3390/v15071582)
Supplement: Supplementary file 1 [file viruses-15-01582-s001.zip › viruses-2463575-supplementary file S2.xlsx]

## Sheet: GOVLV1
GOVLV1 ORF	length (aa)	Best hit in nr dataase
		Accession_number		E-value	Identity %
1	584	YP_009173446.1	major capsid protein 1 [Chrysochromulina ericina virus]	0	98.456
2	76	YP_009173447.	hypothetical protein ceV_192 [Chrysochromulina ericina virus]	3.1e-46	100
3	373	YP_009173448.1	Poxvirus related late transcription factor VLTF3 [Chrysochromulina ericina virus]	0	100
4	411	YP_009173449.1	PAN/APPLE-like domain containing protein [Chrysochromulina ericina virus]	0	93.627
5	126	YP_009173452.1	hypothetical protein ceV_197 [Chrysochromulina ericina virus]	4.6e-83	100
6	124	YP_009173453.1	hypothetical protein ceV_198 [Chrysochromulina ericina virus]	2.12e-78	98.374
7	165	YP_009173454.1	hypothetical protein ceV_199 [Chrysochromulina ericina virus]	2.81e-110	99.379
8	105	YP_009173455.1	hypothetical protein ceV_200 [Chrysochromulina ericina virus]	1.86e-62	99.038
9	116	YP_009173456.1	RING-finger domain containing protein [Chrysochromulina ericina virus]	1.84e-78	100
10	88	YP_009173457.1	hypothetical protein ceV_202 [Chrysochromulina ericina virus]	5.92e-53	100
11	310	YP_009173458.1	hypothetical protein ceV_203 [Chrysochromulina ericina virus]	0	100
12	92	YP_009173459.1	hypothetical protein ceV_204 [Chrysochromulina ericina virus]	4.86e-57	100
13	490	YP_009173460.1	VV A18-like helicase [Chrysochromulina ericina virus]	0	100
14	132	YP_009173461.1	hypothetical protein ceV_206 [Chrysochromulina ericina virus]	1.45e-87	100
15	202	YP_009173462.1	Methyltransferase domain protein containing [Chrysochromulina ericina virus]	1.33e-146	100
16	133	YP_009173463.1	hypothetical protein ceV_208 [Chrysochromulina ericina virus]	4.5e-90	100
17	353	YP_009173464.1	transcription initiation factor TFIIIB [Chrysochromulina ericina virus]	0	100
18	512	YP_009173465.1	hypothetical protein ceV_210 [Chrysochromulina ericina virus]	0	96.988
19	109	YP_009173465.1	hypothetical protein ceV_210 [Chrysochromulina ericina virus]	2.3e-37	93.137
20	219	YP_009173466.1	hypothetical protein ceV_211 [Chrysochromulina ericina virus]	2.05e-138	99.487
21	290	YP_009173467.1	patatin-like phospholipase [Chrysochromulina ericina virus]	0	100
22	170	YP_009173468.1	Protein Disulfide Isomerase (PDIa) [Chrysochromulina ericina virus]	4.64e-118	100
23	210	YP_009173469.1	Erv1 / Alr family [Chrysochromulina ericina virus]	6.94e-143	98.492
24	416	YP_009173470.1	hypothetical protein ceV_215 [Chrysochromulina ericina virus]	0	98.795
25	223	YP_009173471.1	ribonuclease HII [Chrysochromulina ericina virus]	4.29e-162	100
26	218	YP_009173472.1	DEDDh 3'-5' exonuclease [Chrysochromulina ericina virus]	1.73e-153	99.078
27	781	YP_009173473.1	glycosyl hydrolase family 16 [Chrysochromulina ericina virus]	0	99.359
28	1687	YP_009173474.1	Ribonucleotide reductase large subunit [Chrysochromulina ericina virus]	0	99.822
29	426	YP_009173475.1	YqaJ-like viral recombinase [Chrysochromulina ericina virus]	0	99.765
30	171	YP_009173476.1	hypothetical protein ceV_221 [Chrysochromulina ericina virus]	8.13e-117	99.412
31	93	YP_009173477.1	hypothetical protein ceV_222 [Chrysochromulina ericina virus]	3.22e-57	100
32	175	YP_009173478.1	hypothetical protein ceV_223 [Chrysochromulina ericina virus]	1.35e-120	100
33	197	YP_009173479.1	hypothetical protein ceV_224 [Chrysochromulina ericina virus]	1.98e-138	100
34	51	YP_009173480.1	hypothetical protein ceV_225 [Chrysochromulina ericina virus]	5.89e-26	98
35	163	YP_009173481.1	hypothetical protein ceV_226 [Chrysochromulina ericina virus]	1.24e-112	99.383
36	145	YP_009173482.1	glucosamine 6-phosphate N-acetyltransferase [Chrysochromulina ericina virus]	3.81e-96	98.611
37	95	YP_009173483.1	hypothetical protein ceV_228 [Chrysochromulina ericina virus]	5.04e-62	100
38	118	YP_009173484.1	DUF814 domain containing protein [Chrysochromulina ericina virus]	6.57e-76	98.291
39	184	YP_009173485.1	hypothetical protein ceV_230 [Chrysochromulina ericina virus]	1.44e-130	100
40	156	YP_009173487.1	hypothetical protein ceV_232 [Chrysochromulina ericina virus]	2.97e-85	99.237
41	174	YP_009173488.	putative AHH-like nuclease [Chrysochromulina ericina virus]	1.9e-123	100
42	70	YP_009173489.1	hypothetical protein ceV_234 [Chrysochromulina ericina virus]	6.48e-39	100
43	187	YP_009173490.1	transcription elongation factor S-II [Chrysochromulina ericina virus]	9.07e-135	99.462
44	166	YP_009173491.1	hypothetical protein ceV_236 [Chrysochromulina ericina virus]	2.27e-108	100
45	140	YP_009173492.1	hypothetical protein ceV_237 [Chrysochromulina ericina virus]	3.19e-85	97.842
46	325	YP_009173493.1	hypothetical protein ceV_238 [Chrysochromulina ericina virus]	0	99.691
47	129	YP_009173494.1	hypothetical protein ceV_239 [Chrysochromulina ericina virus]	2.06e-81	100
48	310	YP_009173495.1	hypothetical protein ceV_240 [Chrysochromulina ericina virus]	0	100
49	284	YP_009173496.1	Beta-4-Galactosyltransferase [Chrysochromulina ericina virus]	0	98.587
50	129	YP_009173497.1	hypothetical protein ceV_242 [Chrysochromulina ericina virus]	1.85e-85	100
51	605	YP_009173498.1	glucosamine-fructose-6-phosphate aminotransferase [Chrysochromulina ericina virus]	0	100
52	372	YP_009173499.1	hypothetical protein ceV_244 [Chrysochromulina ericina virus]	0	99.191
53	328	YP_009173500.1	ribonucleoside-diphosphate reductase small subunit [Chrysochromulina ericina virus]	0	100
54	105	YP_009173501.1	hypothetical protein ceV_246 [Chrysochromulina ericina virus]	1.17e-64	100
55	156	YP_009173502.1	hypothetical protein ceV_247 [Chrysochromulina ericina virus]	1.36e-67	84.211
56	196	YP_009173503.1	hypothetical protein ceV_248 [Chrysochromulina ericina virus]	1.77e-133	99.487
57	266	YP_009173504.1	hypothetical protein ceV_249 [Chrysochromulina ericina virus]	1.22e-175	92.453
58	337	YP_009173505.1	hypothetical protein ceV_250 [Chrysochromulina ericina virus]	0	99.702
59	353	YP_009173506.1	hypothetical protein ceV_251 [Chrysochromulina ericina virus]	0	99.716
60	406	YP_009173507.1	prolin rich repeat containing protein [Chrysochromulina ericina virus]	0	90.455
61	71	YP_009173508.1	hypothetical protein ceV_253 [Chrysochromulina ericina virus]	5.59e-44	100
62	147	YP_009173509.1	hypothetical protein ceV_254 [Chrysochromulina ericina virus]	3.71e-96	99.315
63	235	YP_009173510.1	Deoxyribonucleoside kinase [Chrysochromulina ericina virus]	1.28e-171	100
64	253	YP_009173511.1	Toll-like receptor [Chrysochromulina ericina virus]	4.82e-180	99.206
65	311	YP_009173512.1	MIGE-like protein [Chrysochromulina ericina virus]	0	99.668
66	140	YP_009173513.1	hypothetical protein ceV_258 [Chrysochromulina ericina virus]	1.25e-88	100
67	238	YP_009173514.1	DNA-directed RNA polymerase subunit K [Chrysochromulina ericina virus]	9.49e-164	99.156
68	90	/	/
69	117	NDA89406.1	hypothetical protein [Alphaproteobacteria bacterium]	2e-52	72
70	630	YP_008052532.1	hypothetical protein PGCG_00214 [Phaeocystis globosa virus]	0	74.392
71	68	YP_009173517.1	hypothetical protein ceV_262 [Chrysochromulina ericina virus]	1.05e-39	98.507
72	52	YP_009173518.1	hypothetical protein ceV_263 [Chrysochromulina ericina virus]	4.31e-27	98.039
73	102	YP_009173519.1	hypothetical protein ceV_264 [Chrysochromulina ericina virus]	1.06e-61	96.04
74	162	YP_009173520.1	Partial perforin domain-like containing protein [Chrysochromulina ericina virus]	1.75e-109	100
75	128	YP_009173521.1	DNA-directed RNA polymerase, subunit M/Transcription elongation factor TFIIS/RPB9 [Chrysochromulina ericina virus]	4.85e-86	100
76	541	YP_009173522.1	putative AAA+ family ATPase [Chrysochromulina ericina virus]	0	100
77	235	YP_009173523.1	Ubiquitin-conjugating enzyme [Chrysochromulina ericina virus]	7.05e-169	99.573
78	914	YP_009173524.1	D5 family helicase [Chrysochromulina ericina virus]	0	99.781
79	256	YP_009173525.1	hypothetical protein ceV_270 [Chrysochromulina ericina virus]	0	99.608
80	301	YP_009173526.1	hypothetical protein ceV_271 [Chrysochromulina ericina virus]	0	95.333
81	412	YP_009173527.1	hypothetical protein ceV_272 [Chrysochromulina ericina virus]	0	98.054
82	170	YP_009173528.1	hypothetical protein ceV_273 [Chrysochromulina ericina virus]	1.37e-96	100
83	210	YP_009173529.1	DNA-directed RNA polymerase II, subunit RpB5 [Chrysochromulina ericina virus]	2.04e-145	100
84	78	YP_009173530.1	hypothetical protein ceV_275 [Chrysochromulina ericina virus]	6.86e-48	100
85	97		/
86	106		/
87	1405	YP_009173531.1	DNA-directed RNA polymerase II, subunit RPB2 [Chrysochromulina ericina virus]	0	99.359
88	125	YP_009173532.1	hypothetical protein ceV_277 [Chrysochromulina ericina virus]	2.77e-81	97.581
89	174	YP_009173533.1	hypothetical protein ceV_278 [Chrysochromulina ericina virus]	2.88e-119	97.688
90	105	YP_009173534.1	DNA-directed RNA polymerase, subunit N/RPB10 [Chrysochromulina ericina virus]	1.69e-49	100
91	142	YP_009173535.1	hypothetical protein ceV_280 [Chrysochromulina ericina virus]	3.85e-97	98.571
92	1033	CBX20920.1	MutS protein [Chrysochromulina ericina virus]	0	99.903
93	111	YP_009173538.1	hypothetical protein ceV_283 [Chrysochromulina ericina virus]	2.63e-73	100
94	170	YP_009173539.1	hypothetical protein ceV_284 [Chrysochromulina ericina virus]	1.26e-86	91.515
95	146	YP_009173540.1	hypothetical protein ceV_285 [Chrysochromulina ericina virus]	3.46e-42	87.143
96	301	YP_009173541.1	hypothetical protein ceV_286 [Chrysochromulina ericina virus]	0	100
97	394	YP_009173542.1	putative stage V sporulation protein K, AAA ATPase superfamily [Chrysochromulina ericina virus]	0	100
98	1591	YP_009173543.1	Intein containing DNA-directed RNA polymerase II, subunit RPB2 [Chrysochromulina ericina virus]	0	99.874
99	252	YP_009173544.1	hypothetical protein ceV_289 [Chrysochromulina ericina virus]	0	98.406
100	63		/
101	69	YP_009173545.1	hypothetical protein ceV_290 [Chrysochromulina ericina virus]	5.86e-42	98.529
102	269	YP_009173546.1	hypothetical protein ceV_291 [Chrysochromulina ericina virus]	0	99.254
103	143	YP_009173547.1	hypothetical protein ceV_292 [Chrysochromulina ericina virus]	3.24e-96	100
104	126	YP_009173548.1	hypothetical protein ceV_293 [Chrysochromulina ericina virus]	5.11e-80	100
105	500	YP_009173549.1	hypothetical protein ceV_294 [Chrysochromulina ericina virus]	0	99.399
106	550	YP_009173550.1	hypothetical protein ceV_295 [Chrysochromulina ericina virus]	0	99.636
107	84	YP_009173551.1	hypothetical protein ceV_296 [Chrysochromulina ericina virus]	2.44e-52	100
108	61	YP_009173552.1	hypothetical protein ceV_297 [Chrysochromulina ericina virus]	3.71e-31	98.113
109	482	YP_009173553.1	hypothetical protein ceV_298 [Chrysochromulina ericina virus]	0	91.843
110	236	MBM3454666.1	hypothetical protein [Bacteroidetes bacterium]	5e-15	37
111	92	YP_009173554.1	hypothetical protein ceV_299 [Chrysochromulina ericina virus]	1.04e-59	100
112	391	YP_009173556.1	FtsJ-like methyltransferase [Chrysochromulina ericina virus]	0	99.487
113	1105	YP_009173557.1	mRNA capping enzyme [Chrysochromulina ericina virus]	0	99.728
114	217	YP_009173558.1	hypothetical protein ceV_303 [Chrysochromulina ericina virus]	3.06e-145	100
115	100	YP_009173559.1	hypothetical protein ceV_304 [Chrysochromulina ericina virus]	9.3e-54	96.774
116	219	YP_009173560.1	hypothetical protein ceV_305 [Chrysochromulina ericina virus]	1.15e-141	99.024
117	1208	YP_009173561.1	putative helicase [Chrysochromulina ericina virus]	0	99.834
118	264	YP_009173562.1	Nudix-like hydrolase [Chrysochromulina ericina virus]	0	100
119	145	YP_009173563.1	Erv1 / Alr family [Chrysochromulina ericina virus]	3.17e-99	100
120	398	YP_009173564.1	hypothetical protein ceV_309 [Chrysochromulina ericina virus]	0	98.992
121	149	YP_009173565.1	hypothetical protein ceV_310 [Chrysochromulina ericina virus]	2.68e-63	85.156
122	317	YP_009173566.1	Galactose binding lectin domain containing protein [Chrysochromulina ericina virus]	8.92e-121	85
123	185	YP_009173567.1	HNH nuclease [Chrysochromulina ericina virus]	2.59e-136	100
124	468	YP_009173568.1	hypothetical protein ceV_313 [Chrysochromulina ericina virus]	0	98.715
125	249	YP_009173569.1	hypothetical protein ceV_314 [Chrysochromulina ericina virus]	0	97.984
126	302	YP_009173570.1	hypothetical protein ceV_315 [Chrysochromulina ericina virus]	0	98.966
127	237	YP_009173571.1	hypothetical protein ceV_316 [Chrysochromulina ericina virus]	3.01e-166	95.51
128	195	YP_009173572.1	hypothetical protein ceV_317 [Chrysochromulina ericina virus]	7.58e-136	98.446
129	353	YP_009173573.1	hypothetical protein ceV_318 [Chrysochromulina ericina virus]	0	100
130	333	YP_009173574.1	SAM dependent methyltransferase domain containing protein [Chrysochromulina ericina virus]	0	99.396
131	68	YP_009173575.1	hypothetical protein ceV_320 [Chrysochromulina ericina virus]	4.83e-33	92.537
132	307	YP_009173576.1	N-4 cytosine/N-6 adenine -specific DNA methylase [Chrysochromulina ericina virus]	0	100
133	210	YP_009173577.1	ICEA1 virulence factor [Chrysochromulina ericina virus]	1.21e-151	98.565
134	129	YP_009173578.1	putative permease [Chrysochromulina ericina virus]	3.59e-82	98.438
135	411	YP_009173579.1	N-acyltransferase/N-myristoyltransferase [Chrysochromulina ericina virus]	0	99.512
136	189	YP_009173580.1	hypothetical protein ceV_325 [Chrysochromulina ericina virus]	8.4e-128	98.907
137	143	YP_009173581.1	hypothetical protein ceV_326 [Chrysochromulina ericina virus]	7.51e-98	98.592
138	688	YP_009173582.1	putative AAA+ family ATPase [Chrysochromulina ericina virus]	0	98.981
139	265	YP_009173583.1	Ribonuclease H [Chrysochromulina ericina virus]	0	98.864
140	479		/
141	479	YP_009173584.1	hypothetical protein ceV_329 [Chrysochromulina ericina virus]	0	98.745
142	288	YP_009173585.1	hypothetical protein ceV_330 [Chrysochromulina ericina virus]	0	100
143	90	YP_009173586.1	hypothetical protein ceV_331 [Chrysochromulina ericina virus]	1.08e-55	100
144	270	YP_009173587.1	hypothetical protein ceV_332 [Chrysochromulina ericina virus]	0	100
145	584	YP_009173588.1	MutS8 [Chrysochromulina ericina virus]	0	99.827
146	398	YP_009173589.1	Helicase 45 [Chrysochromulina ericina virus]	0	100
147	76	YP_009173590.1	hypothetical protein ceV_335 [Chrysochromulina ericina virus]	1.05e-43	100
148	310	YP_009173591.1	hypothetical protein ceV_336 [Chrysochromulina ericina virus]	0	99.676
149	167	YP_009173592.1	hypothetical protein ceV_337 [Chrysochromulina ericina virus]	3.2e-119	100
150	119	YP_009173593.1	hypothetical protein ceV_338 [Chrysochromulina ericina virus]	1.93e-73	100
151	472	YP_009173594.1	hypothetical protein ceV_339 [Chrysochromulina ericina virus]	0	96.296
152	360	YP_009173595.1	hypothetical protein ceV_340 [Chrysochromulina ericina virus]	0	100
153	331	YP_009173596.1	PIN domain of flap Endonuclease 1 [Chrysochromulina ericina virus]	0	99.697
154	342	YP_009173597.1	SAP domain containing protein [Chrysochromulina ericina virus]	0	100
155	246	YP_009173598.1	SWIB-domain containing protein [Chrysochromulina ericina virus]	1.08e-173	98.367
156	105	YP_009173599.1	hypothetical protein ceV_344 [Chrysochromulina ericina virus]	1.17e-63	96.154
157	1262	YP_009173600.1	repeat containing protein [Chrysochromulina ericina virus]	0	96.967
158	166		/
159	773	YP_009173600.1	repeat containing protein [Chrysochromulina ericina virus]	0	99.343
160	213	YP_009173601.1	hypothetical protein ceV_346 [Chrysochromulina ericina virus]	9.44e-148	99.057
161	168	YP_009173602.1	Dihydrofolate reductase [Chrysochromulina ericina virus]	1.55e-117	99.401
162	215	YP_009173603.1	SAM-dependent methyltransferase [Chrysochromulina ericina virus]	1.03e-147	99.515
163	203	YP_009173604.1	hypothetical protein ceV_349 [Chrysochromulina ericina virus]	3.71e-143	100
164	180	YP_009173605.1	hypothetical protein ceV_350 [Chrysochromulina ericina virus]	2.53e-122	100
165	287	YP_009173606.1	Phytanoyl-CoA dioxygenase [Chrysochromulina ericina virus]	0	99.301
166	200	YP_009173607.1	hypothetical protein ceV_352 [Chrysochromulina ericina virus]	8.05e-145	99.497
167	196	YP_009173608.1	hypothetical protein ceV_353 [Chrysochromulina ericina virus]	3.67e-136	99.487
168	345	YP_009173609.1	hypothetical protein ceV_354 [Chrysochromulina ericina virus]	0	99.419
169	76	YP_009173610.1	hypothetical protein ceV_355 [Chrysochromulina ericina virus]	1.5e-43	98.667
170	139	YP_009173611.1	hypothetical protein ceV_356 [Chrysochromulina ericina virus]	5.53e-92	100
171	120	YP_009173612.1	hypothetical protein ceV_357 [Chrysochromulina ericina virus]	1.98e-80	100
172	113	YP_009173613.1	hypothetical protein ceV_358 [Chrysochromulina ericina virus]	3.65e-71	99.107
173	282	YP_009173614.1	Link (Hyaluronan-binding) domain containing protein [Chrysochromulina ericina virus]	0	100
174	368	YP_009173615.1	ubiquitin specific peptidase C19 [Chrysochromulina ericina virus]	0	99.435
175	258	YP_009173616.1	Ring finger domain containing protein [Chrysochromulina ericina virus]	1.82e-172	100
176	134	YP_009173617.1	hypothetical protein ceV_362 [Chrysochromulina ericina virus]	2.58e-96	100
177	169	YP_009173618.1	hypothetical protein ceV_363 [Chrysochromulina ericina virus]	1.86e-115	99.405
178	187	YP_009173619.1	hypothetical protein ceV_364 [Chrysochromulina ericina virus]	7.14e-128	100
179	1623	YP_009173620.1	DNA polymerase B [Chrysochromulina ericina virus]	0	99.815
180	149	YP_009173621.1	protein disulfide-isomerase domain [Chrysochromulina ericina virus]	1.83e-101	98.649
181	213	YP_009173622.1	hypothetical protein ceV_367 [Chrysochromulina ericina virus]	1.15e-153	100
182	113	YP_009173623.1	hypothetical protein ceV_368 [Chrysochromulina ericina virus]	1.93e-71	100
183	242	YP_009173624.1	ERCC4-type nuclease [Chrysochromulina ericina virus]	6.82e-171	100
184	142	YP_009173625.1	hypothetical protein ceV_370 [Chrysochromulina ericina virus]	3.94e-93	100
185	174	YP_009173626.1	hypothetical protein ceV_371 [Chrysochromulina ericina virus]	1.8e-98	100
186	677	YP_009173627.1	Hsp70 protein [Chrysochromulina ericina virus]	0	100
187	325	YP_009173628.1	acetylpolyamide aminohydrolase [Chrysochromulina ericina virus]	0	99.691
188	312	YP_009173629.1	hypothetical protein ceV_374 [Chrysochromulina ericina virus]	0	99.357
189	294	YP_009173630.1	hypothetical protein ceV_375 [Chrysochromulina ericina virus]	0	97.27
190	583	YP_009173631.1	asparagine synthetase B [Chrysochromulina ericina virus]	0	99.656
191	188	YP_009173632.1	hypothetical protein ceV_377 [Chrysochromulina ericina virus]	7.26e-131	98.93
192	168	YP_009173633.1	hypothetical protein ceV_378 [Chrysochromulina ericina virus]	2.97e-111	98.802
193	303	YP_009173634.1	C-terminal catalytic domain of Ulp1 protease [Chrysochromulina ericina virus]	0	99.663
194	264	YP_009173635.1	hypothetical protein ceV_380 [Chrysochromulina ericina virus]	6.2e-173	97.338
195	138	YP_009173636.1	hypothetical protein ceV_381 [Chrysochromulina ericina virus]	2.99e-87	98.54
196	1230	YP_009173637.1	putative SNF2_N domain containing helicase, transcription termination factor [Chrysochromulina ericina virus]	0	99.675
197	334	YP_009173638.1	dsRNA-specific ribonuclease [Chrysochromulina ericina virus]	0	98.198
198	311	YP_009173639.1	hypothetical protein ceV_384 [Chrysochromulina ericina virus]	0	99.355
199	264	YP_009173640.1	hypothetical protein ceV_385 [Chrysochromulina ericina virus]	0	100
200	144	YP_009173641.1	hypothetical protein ceV_386 [Chrysochromulina ericina virus]	1.61e-102	100
201	124	YP_009173642.1	hypothetical protein ceV_387 [Chrysochromulina ericina virus]	7.93e-82	100
202	790	YP_009173643.1	DNA topoisomerase IA [Chrysochromulina ericina virus]	0	100
203	198	YP_009173644.1	hypothetical protein ceV_389 [Chrysochromulina ericina virus]	4.27e-138	99.492
204	128	YP_009173645.1	hypothetical protein ceV_390 [Chrysochromulina ericina virus]	1.11e-82	100
205	324	YP_009173646.1	hypothetical protein ceV_391 [Chrysochromulina ericina virus]	0	100
206	295	YP_009173647.1	DnaJ domain containing protein [Chrysochromulina ericina virus]	0	100
207	320	YP_009173648.1	DUF2738 superfamily protein [Chrysochromulina ericina virus]	0	100
208	150	YP_009173649.1	hypothetical protein ceV_394 [Chrysochromulina ericina virus]	6.54e-95	99.329
209	320	YP_009173650.1	MIGE-like protein [Chrysochromulina ericina virus]	0	99.06
210	157	YP_009173651.1	MutS8 [Chrysochromulina ericina virus]	1.72e-67	79.71
211	51		/
212	51		/
213	193	YP_009173652.1	hypothetical protein ceV_397 [Chrysochromulina ericina virus]	1.99e-113	97.546
214	1508	YP_009173653.1	DNA-directed RNA polymerase II, subunit RpB1 [Chrysochromulina ericina virus]	0	99.867
215	215	YP_009173654.1	ATP-dependent Lon protease [Chrysochromulina ericina virus]	3.59e-88	96.599
216	346	YP_009173654.1	ATP-dependent Lon protease [Chrysochromulina ericina virus]	0	100
217	302	YP_009173655.1	hypothetical protein ceV_400 [Chrysochromulina ericina virus]	1.1e-110	84.281
218	51		/
219	115	YP_009173656.1	hypothetical protein ceV_401 [Chrysochromulina ericina virus]	2.39e-76	100
220	184	YP_009173657.1	hypothetical protein ceV_402 [Chrysochromulina ericina virus]	4.18e-133	100
221	312	YP_009173658.1	hypothetical protein ceV_403 [Chrysochromulina ericina virus]	0	100
222	217	YP_009173659.1	ATP-dependent Clp protease, proteolytic subunit [Chrysochromulina ericina virus]	4.52e-156	99.074
223	129	YP_009173660.1	putative helix turn helix protein [Chrysochromulina ericina virus]	7.22e-71	100
224	166	YP_009173661.1	hypothetical protein ceV_406 [Chrysochromulina ericina virus]	3.9e-114	100
225	159	YP_009173662.1	hypothetical protein ceV_407 [Chrysochromulina ericina virus]	3.5e-111	99.367
226	555	YP_009173663.1	hypothetical protein ceV_408 [Chrysochromulina ericina virus]	0	96.451
227	265	YP_009173664.1	hypothetical protein ceV_409 [Chrysochromulina ericina virus]	0	96.212
228	305	YP_009173665.1	Thymidylate synthase [Chrysochromulina ericina virus]	0	99.342
229	185	YP_009173666.1	hypothetical protein ceV_411 [Chrysochromulina ericina virus]	1.54e-126	98.37
230	294	YP_009173667.1	putative Alpha-Mannosidase Binding Domain containing protein [Chrysochromulina ericina virus]	0	99.317
231	93	YP_009173668.1	putative Alpha-Mannosidase Binding Domain containing protein [Chrysochromulina ericina virus]	4.22e-56	95.652
232	560	YP_009173669.1	ribonuclease II family protein [Chrysochromulina ericina virus]	0	98.927
233	560	YP_009173670.1	SNARE domain containing protein/ putative syntaxin [Chrysochromulina ericina virus]	1.43e-63	100
234	1235	YP_009173671.1	DEAD-like RNA helicase, superfamily II [Chrysochromulina ericina virus]	0	96.515
235	291	YP_009173676.1	serine/threonine protein kinase [Chrysochromulina ericina virus]	0	99.649
236	56		/
237	74	YP_009173677.1	hypothetical protein ceV_422 [Chrysochromulina ericina virus]	4.55e-44	100
238	267	YP_009173678.1	hypothetical protein ceV_423 [Chrysochromulina ericina virus]	0	100
239	209	YP_009173679.1	Cold-Shock Protein [Chrysochromulina ericina virus]	3.03e-152	99.038
240	137	YP_009173680.1	hypothetical protein ceV_425 [Chrysochromulina ericina virus]	3.89e-88	100
241	157	YP_009173681.1	hypothetical protein ceV_426 [Chrysochromulina ericina virus]	1.77e-103	99.359
242	64	YP_009173682.1	AN1-like Zinc finger containing protein [Chrysochromulina ericina virus]	8.38e-38	100
243	146	YP_009173683.1	hypothetical protein ceV_428 [Chrysochromulina ericina virus]	1.79e-103	100
244	343	NRA92850.1	hypothetical protein [Psychroserpens sp.]	6e-42	41
245	117	YP_009173684.1	hypothetical protein ceV_429 [Chrysochromulina ericina virus]	3.99e-79	100
246	124	YP_009173685.1	hypothetical protein ceV_430 [Chrysochromulina ericina virus]	6.11e-81	99.187
247	55		/
248	55		/

## Sheet: GOVLV2
GOVLV2 ORF	length (aa)	Best hit in nr dataase
		Accession_number		E-value	Identity %
1	292	YP_009173347.1	MIGE-like and Zn finger domain containing protein [Chrysochromulina ericina virus]	5.31e-35	29.655
2	574	YP009173465.1	hypothetical protein ceV_210 [Chrysochromulina ericina virus]	3e-31	28.788
3	360	YP009173464.1	transcription initiation factor TFIIIB [Chrysochromulina ericina virus]	2.68e-155	63.284
4	351	YP009173496.1	Beta-4-Galactosyltransferase [Chrysochromulina ericina virus]	4.57e-53	46.729
5	215	ADX05810.1	putative glycosyltransferase [Organic Lake phycodnavirus 1]	4.68e-48	44.059
6	261	UZT28783.1	hypothetical protein [Nucleocytoviricota sp.]	3.5e-07	25.431
7	295	ULY68557.1	hypothetical protein [Chlorella virus XW01]	2.48e-63	43.945
8	239	QFG75193.1	hypothetical protein [Megaviridae environmental sample]	1.27e-18	34.706
9	247	SOB74356.1	hypothetical protein BQ9231_00473 [Cedratvirus lausannensis]	2.13e-29	35.567
10	626	QFG74443.1	GDP-mannose 4,6 dehydratase [Megaviridae environmental sample]	0	63.88
11	291	KAH8059314.1	hypothetical protein JL720_13874 [Aureococcus anophagefferens]	8.2e-11	24.723
12	635	QFG74465.1	hypothetical protein [Megaviridae environmental sample]	0	57.052
13	249		/
14	137	KAI0007076.1	hypothetical protein Hyperionvirus7_80 [Hyperionvirus sp.]	6.09e-12	30.201
15	332	ADX06189.1	putative ribonucleotide reductase small subunit [Organic Lake phycodnavirus 2]	9.84e-172	69.906
16	148	MBC8297586.1	MAG: hypothetical protein H8E55_17555 [Pelagibacterales bacterium]	8.07e-11	37.255
17	256	MBC8304006.1	MAG: hypothetical protein H8E55_50635 [Pelagibacterales bacterium]	9.41e-23	32.178
18	193	YP_009173333.1	hypothetical protein ceV_078 [Chrysochromulina ericina virus]	8.01e-50	47.291
19	175	MBC8304008.1	MAG: hypothetical protein H8E55_50645 [Pelagibacterales bacterium]	8.93e-19	34.722
20	160		/
21	312	MAH20379.1	MAG: hypothetical protein CMB96_02875 [Flavobacteriaceae bacterium]	2.44e-19	33.824
22	157	MBC8308795.1	MAG: hypothetical protein H8E55_75245, partial [Pelagibacterales bacterium]	3.21e-29	41.259
23	747	AYV78283.1	superfamily II DNA or RNA helicase [Edafosvirus sp.] Mimiviridae	2.43e-154	39.92
24	402	QBK87202.1	ankyrin repeat protein [Marseillevirus LCMAC201]	2.84e-31	41.538
25	323	YP009173495.1	hypothetical protein ceV_240 [Chrysochromulina ericina virus]	4.67e-45	35.473
26	147		/
27	247	QFG75078.1	hypothetical protein [Megaviridae environmental sample]	1.45e-29	42.857
28	180	YP008052514.1	transcription elongation factor TFIIS_C domain-containing protein [Phaeocystis globosa virus]	6.02e-51	43.017
29	290		/
30	140	KAH3867796.1	hypothetical protein DPMN_030933 [Dreissena polymorpha]	6.55e-09	31.132
31	233	YP009173523.1	Ubiquitin-conjugating enzyme [Chrysochromulina ericina virus]	1.11e-59	43.519
32	922	YP_009173524.1	D5 family helicase [Chrysochromulina ericina virus]	0	40.575
33	241	MBC8306709.1	MAG: hypothetical protein H8E55_64495 [Pelagibacterales bacterium]	2.07e-47	41.038
34	162		/
35	1204	YP_008052546.1	DNA-directed RNA polymerase II subunit RPB2 [Phaeocystis globosa virus]	0	63.45
36	556		/
37	463		/
38	305	YP_009173541.1	hypothetical protein ceV_286 [Chrysochromulina ericina virus]	1e-15	31.25
39	969	YP_009173536.1	MutS7 [Chrysochromulina ericina virus]	0	39.655
40	1447	YP_009173531.1	DNA-directed RNA polymerase II, subunit RPB2 [Chrysochromulina ericina virus]	0	51.571
41	350	YP_009173529.1	DNA-directed RNA polymerase II, subunit RpB5 [Chrysochromulina ericina virus]	4.66e-33	41.722
42	151		/
43	362		/
44	865		/
45	482	MBT6439770.1	MAG: hypothetical protein HOK72_08670 [Flavobacteriales bacterium]	4.11e-34	36.441
46	236		/
47	245	YP_009173546.1	hypothetical protein ceV_291 [Chrysochromulina ericina virus]	2e-38	32.81
48	156		/
49	367	ANS04360.1	hypothetical protein [uncultured Mediterranean phage]	2.13e-30	38.406
50	194		/
51	1046	MBC8364995.1	MAG: hypothetical protein CL405_02675, partial [Acidimicrobiaceae bacterium]	3.05e-78	47.906
52	158		/
53	149		/
54	403	YP_009173556.1	FtsJ-like methyltransferase [Chrysochromulina ericina virus]	6.97e-118	46.37
55	1151	YP_008052553.1	mRNA capping enzyme [Phaeocystis globosa virus]	0	43.23
56	244	ANS04336.1	hypothetical protein [uncultured Mediterranean phage]	6e-29	37.91
57	187	YP_009173560.1	hypothetical protein ceV_305 [Chrysochromulina ericina virus]	1e-42	47.16
58	1282	YP_009173561.1	putative helicase [Chrysochromulina ericina virus]	0	40.73
59	328	YP_009173562.1	Nudix-like hydrolase [Chrysochromulina ericina virus]	8e-89	49.62
60	182	YP_009173563.1	Erv1 / Alr family [Chrysochromulina ericina virus]	5.66e-40	50
61	186	YP_009173567.1	HNH nuclease [Chrysochromulina ericina virus]	3e-63	54.55
62	777	ANS04344.1	hypothetical protein [uncultured Mediterranean phage]	1.71e-68	38.286
63	250	YP_009173569.1	hypothetical protein ceV_314 [Chrysochromulina ericina virus]	1e-37	35.8
64	291	YP_008052564.1	hypothetical protein PGCG_00246 [Phaeocystis globosa virus]	5e-56	37.76
65	240	MBH41227.1	MAG: hypothetical protein CL685_00755 [Candidatus Magasanikbacteria bacterium]	1.54e-52	52.747
66	411	YP_008052629.1	hypothetical protein PGCG_00311 [Phaeocystis globosa virus]	5e-42	33.6
67	303	ADX06157.1	hypothetical protein 162285292 [Organic Lake phycodnavirus 1]	7.8e-72	45.455
68	194	ADQ91195.1	hypothetical protein BpV2_028 [Bathycoccus sp. RCC1105 virus BpV2]	4e-62	53.684
69	177	ADQ91194.1	hypothetical protein BpV2_027c [Bathycoccus sp. RCC1105 virus BpV2]	2.83e-67	62.5
70	212	MAR51392.1	MAG: hypothetical protein CML42_09730 [Rhodobacteraceae bacterium]	3.32e-45	50.676
71	260		/
72	308	OUU14660.1	hypothetical protein CBB97_24810 [Candidatus Endolissoclinum sp. TMED37]	7.35e-24	35.115
73	357	YP_009173573.1	hypothetical protein ceV_318 [Chrysochromulina ericina virus]	1e-99	44.73
74	306	YP_009173574.1	SAM dependent methyltransferase domain containing protein [Chrysochromulina ericina virus]	2e-70	41.95
75	380	QFG75006.1	hypothetical protein [Megaviridae environmental sample]	2e-53	34.29
76	202	YP_008052624.1	hypothetical protein PGCG_00306 [Phaeocystis globosa virus]	2e-16	54.167
77	185	MBH41236.1	MAG: hypothetical protein CL685_00800 [Candidatus Magasanikbacteria bacterium]	9.71e-07	47.826
78	147	QFG75009.1	hypothetical protein [Megaviridae environmental sample]	2e-38	49.24
79	728		/
80	157		/
81	367	QBK88873.1	glycosyl transferase family 2 [Mimivirus LCMiAC01]	2e-70	43.01
82	661		/
83	452	YP_009173584.1	hypothetical protein ceV_329 [Chrysochromulina ericina virus]	2e-105	43.34
84	275	YP_009173585.1	hypothetical protein ceV_330 [Chrysochromulina ericina virus]	2e-29	41.05
85	148	YP_008052610.1	hypothetical protein PGCG_00292 [Phaeocystis globosa virus]	4e-20	36.36
86	273		/
87	570	YP_009173588.1	MutS8 [Chrysochromulina ericina virus]	2e-104	37.52
88	405	YP_009173589.1	Helicase 45 [Chrysochromulina ericina virus]	3.14e-136	47.99
89	314	YP_009173591.1	hypothetical protein ceV_336 [Chrysochromulina ericina virus]	1e-38	33.55
90	662	YP_008052605.1	hypothetical protein PGCG_00287 [Phaeocystis globosa virus]	2e-49	27.94
91	402	YP_009173595.1	hypothetical protein ceV_340 [Chrysochromulina ericina virus]	2.59e-29	33.542
92	315	YP_009173596.1	PIN domain of flap Endonuclease 1 [Chrysochromulina ericina virus]	1.54e-54	38.095
93	229	YP_009173598.1	SWIB-domain containing protein [Chrysochromulina ericina virus]	8.03e-57	64.865
94	329	YP_008052602.1	hypothetical protein PGCG_00284 [Phaeocystis globosa virus]	4e-80	40.87
95	301	ADX06316.1	hypothetical protein 162324570 [Organic Lake phycodnavirus 2]	3e-42	37.75
96	241		/
97	191		/
98	152		/
99	291	QPI16517.1	chaperone protein [Virus NIOZ-UU159]	8.82e-59	37.201
100	312	YP_009173646.1	hypothetical protein ceV_391 [Chrysochromulina ericina virus]	9e-80	45.37
101	157	RZD42241.1	hypothetical protein CXT73_03475 [Euryarchaeota archaeon]	2.81e-31	43.137
102	201		/
103	411	RZD42243.1	hypothetical protein CXT73_03485 [Euryarchaeota archaeon]	8.02e-115	44.86
104	294	YP_009173347.1	MIGE-like and Zn finger domain containing protein [Chrysochromulina ericina virus]	2.39e-45	33.544
105	242	QIG60145.1	hypothetical protein [Dishui Lake large algae virus 1]	2.87e-09	34.513
106	422	QIG60041.1	class I SAM-dependent methyltransferase [Dishui Lake large algae virus 1]	1.06e-138	49.764
107	202		/
108	768	RZD42244.1	type I DNA topoisomerase [Euryarchaeota archaeon]	0	53.077
109	334		/
110	326		/
111	199		/
112	194	YP_009173661.1	hypothetical protein ceV_406 [Chrysochromulina ericina virus]	4e-36	44.44
113	185	YP_008052586.1	hypothetical protein PGCG_00268 [Phaeocystis globosa virus]	7e-17	38.32
114	526	RZD41942.1	hypothetical protein CXT73_04080 [Euryarchaeota archaeon]	3.47e-78	32.075
115	141	RZD41943.1	hypothetical protein CXT73_04085 [Euryarchaeota archaeon]	1.16e-35	49.306
116	734	YP_009173654.1	ATP-dependent Lon protease [Chrysochromulina ericina virus]	3.86e-143	54
117	1487	YP_009173653.1	DNA-directed RNA polymerase II, subunit RpB1 [Chrysochromulina ericina virus]	0	61.241
118	325	QFG74850.1	hypothetical protein [Megaviridae environmental sample]	8.37e-11	29.108
119	262	YP_009173630.1	hypothetical protein ceV_375 [Chrysochromulina ericina virus]	3.87e-39	33.08
120	535	YP_008052645.1	asparagine synthetase B [Phaeocystis globosa virus]	2.75e-167	47.902
121	171	YP_008052644.1	hypothetical protein PGCG_00326 [Phaeocystis globosa virus]	7.05e-26	38.365
122	151		/
123	283	QFG74891.1	hypothetical protein [Megaviridae environmental sample]	2.42e-27	36.19
124	160		/
125	313	YP_009173634.1	C-terminal catalytic domain of Ulp1 protease [Chrysochromulina ericina virus]	1.27e-75	41.544
126	251	MBC8297082.1	MAG: hypothetical protein H8E55_14985 [Pelagibacterales bacterium]	1.46e-21	31.12
127	1188	YP_008052639.1	NPH-I transcription termination factor [Phaeocystis globosa virus]	0	45.4
128	343	YP_009173638.1	dsRNA-specific ribonuclease [Chrysochromulina ericina virus]	3e-143	60.06
129	328		/
130	1213		/
131	253	YP_008052636.1	ERCC4-type DNA repair nuclease [Phaeocystis globosa virus]	3e-50	41.38
132	228	YP_009173622.1	hypothetical protein ceV_367 [Chrysochromulina ericina virus]	1e-40	43
133	180	GBG31676.1	Protein disulfide-isomerase [Hondaea fermentalgiana]	1.13e-14	39.815
134	233		/
135	229	MCB0501220.1	MAG: sterol desaturase family protein [Bacteroidetes bacterium]	9.28e-26	33.04
136	449	CAE7454022.1	SUOX [Symbiodinium natans]	2e-82	35.45
137	190		/
138	338	AYV79066.1	hypothetical protein Faunusvirus2_13 [Faunusvirus sp.]	2.24e-42	38.397
139	240	MBM08876.1	MAG: hypothetical protein CMF69_04760 [Magnetovibrio sp.]	4.13e-37	33.831
140	155	NDA89557.1	MAG: hypothetical protein EBY20_01390 [Alphaproteobacteria bacterium]	7.44e-14	41.414
141	137	QDY51847.1	GIY-YIG catalytic domain protein [Mimiviridae sp. ChoanoV1]	9.49e-33	47.899
142	507	QOI90343.1	hypothetical protein HWQ62_00206 [Pyramimonas orientalis virus]	7.25e-109	41.046
143	143	ANS04297.1	hypothetical protein [uncultured Mediterranean phage]	4.31e-31	40
144	150		/
145	1356	QFG74837.1	DNA polymerase family B [Megaviridae environmental sample]	0	43.47
146	453	AYV76018.1	processing protease [Terrestrivirus sp.]	1.21e-15	28.109
147	145		/
148	415	KAG9404570.1	hypothetical protein AC1031_004773 [Aphanomyces cochlioides]	1.1e-53	32.412
149	297	ANS04294.1	hypothetical protein [uncultured Mediterranean phage]	5.93e-26	54.167
150	352	YP_009173615.1	ubiquitin specific peptidase C19 [Chrysochromulina ericina virus]	1e-113	51.01
151	293	YP_009173614.1	Link (Hyaluronan-binding) domain containing protein [Chrysochromulina ericina virus]	5e-74	48.37
152	136	QDY52028.1	hypothetical protein 3_7 [Mimiviridae sp. ChoanoV1]	1.04e-08	38.462
153	158		/
154	313	YP_009173609.1	hypothetical protein ceV_354 [Chrysochromulina ericina virus]	2e-30	34.56
155	136	YP_009173609.1	hypothetical protein ceV_354 [Chrysochromulina ericina virus]	4e-05	40.28
156	199	QDY51669.1	hypothetical protein 1_54 [Mimiviridae sp. ChoanoV1]	2e-31	38.81
157	199	YP_008052578.1	metal-dependent hydrolase [Phaeocystis globosa virus]	4.19e-76	56.995
158	190	YP_008052579.1	dihydrofolate reductase [Phaeocystis globosa virus]	1.93e-27	39.61
159	2151	YP_009173600.1	repeat containing protein [Chrysochromulina ericina virus]	7.59e-93	34.352
160	143	QFG75038.1	hypothetical protein [Megaviridae environmental sample]	8.29e-26	41.606
161	165		/
162	159		/
163	311	ADX06157.1	hypothetical protein 162285292 [Organic Lake phycodnavirus 1]	3.45e-66	42.403
164	307	YP_009173512.1	MIGE-like protein [Chrysochromulina ericina virus]	2.84e-45	35.231
165	243	MAV57176.1	MAG: hypothetical protein CMI79_06635 [Candidatus Pelagibacter sp.]	2.94e-19	32.841
166	296	YP_008052655.1	thymidylate synthase [Phaeocystis globosa virus]	5.26e-113	55.789
167	263	ANS04281.1	proliferating cell nuclear antigen (pcna) [uncultured Mediterranean phage]	4.3e-45	33.948
168	300	YP_009173667.1	putative Alpha-Mannosidase Binding Domain containing protein [Chrysochromulina ericina virus]	3.77e-85	45
169	563	YP_009173669.1	ribonuclease II family protein [Chrysochromulina ericina virus]	8.54e-122	39.748
170	823	YP_009173671.1	DEAD-like RNA helicase, superfamily II [Chrysochromulina ericina virus]	0	42.274
171	215	YP_009173679.1	Cold-Shock Protein [Chrysochromulina ericina virus]	5.09e-29	55.556
172	157	QFG75061.1	SWIB/MDM2 domain protein [Megaviridae environmental sample]	1.71e-37	45.205
173	207		/
174	177		/
175	162		/

## Sheet: GOVLV3
GOVLV3 ORF	length (aa)	Best hit in nr dataase
		Accession_number		E-value	Identity %
1	76		/
2	95		/
3	109	MAR43678.1	MAG: sprT domain-containing protein [Flavobacteriaceae bacterium]	3.75e-18	43.75
4	109		/
5	136		/
6	474		/
7	850		/
8	179		/
9	129		/
10	351	QIG59757.1	hypothetical protein [Dishui Lake phycodnavirus 3]	2.65e-117	51.705
11	260		/
12	111		/
13	189		/
14	435	QIG59855.1	hypothetical protein [Dishui Lake phycodnavirus 4]	1.11e-110	41.379
15	232		/
16	70		/
17	153	YP_009174776.1	hypothetical protein AR679_gp090 [Yellowstone lake phycodnavirus 1]	1.73e-08	32.609
18	129		/
19	59		/
20	333	XP_014161713.1	hypothetical protein SARC_00068 [Sphaeroforma arctica JP610]	2.86e-51	38.235
21	89	YP_004061444.1	hypothetical protein BpV1_014c [Bathycoccus sp. RCC1105 virus BpV1]	2.42e-26	63.014
22	186	AET84472.1	hypothetical protein OLOG_00006 [Ostreococcus lucimarinus virus OlV4]	8.61e-50	48
23	197	YP_009174421.1	hypothetical protein AR677_gp204 [Yellowstone lake phycodnavirus 3]	8.73e-18	38.843
24	115		/
25	129	DAM17735.1	TPA: PpGpp synthetase catalytic domain [Siphoviridae sp.]	3.52e-16	38.05
26	169	YP_007676093.1	transcription elongation factor SII [Micromonas pusilla virus 12T]	3.2e-40	48.026
27	143		/
28	105	YP_009174880.1	hypothetical protein AR679_gp194 [Yellowstone lake phycodnavirus 1]	4.05e-09	28.889
29	243		/
30	500	YP_001648105.1	putative asparagine synthetase B [Ostreococcus tauri virus OtV5]	0	57.624
31	211	QOR60671.1	hypothetical protein [Bathycoccus sp. RCC716 virus 3]	7e-78	54.15
32	226		/
33	373	QDY52364.1	ATPase family protein [Mimiviridae sp. ChoanoV1]	2.03e-47	36.759
34	321	MBA3535618.1	MAG: hypothetical protein H0T84_03255 [Tatlockia sp.]	1.34e-63	38.095
35	105		/
36	581	KAH3761845.1	von willebrand factor type A domain protein [Pelomyxa schiedti]	3.22e-77	30.111
37	161		/
38	80		/
39	122		/
40	565	AYV83493.1	glucosamine-fructose-6-phosphate aminotransferase [Hyperionvirus sp.]	2e-146	43.65
41	395	CAH1082736.1	bifunctional protein GlmU [includes: UDP-N-acetylglucosamine pyrophosphorylase; glucosamine-1-phosphate N-acetyltransferase] [Acinetobacter phage MD-2021a]	2e-37	42.13
42	234	AYV82028.1	hypothetical protein Homavirus3_6 [Homavirus sp.]	2e-14	30.58
43	329	DAY82148.1	TPA: UDP-N-acetylglucosamine 2-epimerase [Caudoviricetes sp.]	4e-61	38.81
44	213	AYV82029.1	glycosyltransferase [Homavirus sp.]	5e-36	40.72
45	183	MBY0537539.1	MAG: class I SAM-dependent methyltransferase [Chitinophagaceae bacterium]	1.05e-39	40.609
46	200	QOI90344.1	hypothetical protein HWQ62_00207 [Pyramimonas orientalis virus]	7e-15	32.54
47	266	MAE86719.1	MAG: hypothetical protein CMB80_28550 [Flammeovirgaceae bacterium]	7.65e-53	39.114
48	244	YP_009173269.1	hypothetical protein ceV_014 [Chrysochromulina ericina virus]	4e-26	31.75
49	618	YP_003969893.1	methyltransferase [Cafeteria roenbergensis virus BV-PW1]	1.56e-112	54.459
50	284	RPF77882.1	hypothetical protein [Bathycoccus sp. RCC716 virus 3]	1.13e-55	50.286
51	234		/
52	609	CAB4173147.1	hypothetical protein UFOVP950_34 [uncultured Caudovirales phage]	6e-22	32.49
53	293	embCDW52163.1	GDP L fucose synthase [Trichuris trichiura]	5.15e-88	47.91
54	346	YP_009172502.1	nucleotide-sugar epimerase [Ostreococcus lucimarinus virus 2]	2.12e-131	56.402
55	135		/
56	260	OUS43008.1	hypothetical protein BE221DRAFT_195002 [Ostreococcus tauri]	5.04e-24	29.153
57	97		/
58	186	YP_009665058.1	cytidyltransferase [Micromonas pusilla virus SP1]	1.34e-22	38.75
59	133		/
60	222	QIG59944.1	hypothetical protein [Dishui Lake phycodnavirus 4]	1.47e-36	43.636
61	147	XP_014519993.1	protein PLANT CADMIUM RESISTANCE 10 [Vigna radiata var. radiata]	4.91e-08	34.646
62	79		/
63	107	YP_004062074.1	hypothetical protein MpV1_191c [Micromonas sp. RCC1109 virus MpV1]	7.22e-09	41.667
64	147	ADQ91168.1	hypothetical protein BpV2_001c [Bathycoccus sp. RCC1105 virus BpV2]	9.39e-15	37.069
65	112		/
66	94	QIG59990.1	hypothetical protein [Dishui Lake phycodnavirus 4]	1.05e-24	53.165
67	129	YP_007676107.1	hypothetical protein MPVG_00039 [Micromonas pusilla virus 12T]	2.25e-24	43.519
68	233	QIZ31104.1	poxvirus A22 protein [Ostreococcus mediterraneus virus 2]	8.08e-101	62.447
69	301	RZD42679.1	hypothetical protein CXT73_02525 [Euryarchaeota archaeon]	1.03e-11	26.906
70	259	AFC34964.1	hypothetical protein OtV6_056 [Ostreococcus tauri virus RT-2011]	2e-126	66.4
71	123	YP_008052322.1	hypothetical protein PGCG_00003 [Phaeocystis globosa virus]	2.57e-06	29.293
72	74		/
73	116	YP_001648143.1	hypothetical protein OtV5_062 [Ostreococcus tauri virus OtV5]	1.08e-12	31.858
74	71		/
75	470	QIZ31114.1	type III restriction enzyme res subunit [Ostreococcus mediterraneus virus 2]	0	62.168
76	358	AFC34975.1	hypothetical protein OtV6_067 [Ostreococcus tauri virus RT-2011]	9e-85	38.85
77	993	YP_004061708.1	hypothetical protein OlV1_075 [Ostreococcus lucimarinus virus 1]	4e-54	42.54
78	60	QIG59624.1	hypothetical protein [Dishui Lake phycodnavirus 2]	1.58e-06	42.593
79	397	YP_004061950.1	hypothetical protein MpV1_067c [Micromonas sp. RCC1109 virus MpV1]	7e-129	56.25
80	138	AFC34978.1	hypothetical protein [Dishui Lake phycodnavirus 2]	3.65e-19	46.739
81	161	MBT6185501.1	MAG: hypothetical protein HOI07_12260 [Betaproteobacteria bacterium]	8.39e-21	35.526
82	330	QOR60105.1	hypothetical protein [Bathycoccus sp. RCC716 virus 1]	1e-128	54.98
83	62		/
84	76		/
85	189	QIG59521.1	hypothetical protein [Dishui Lake phycodnavirus 2]	2.49e-60	51.892
86	82		/
87	406	QIG60007.1	hypothetical protein [Dishui Lake phycodnavirus 4]	2.54e-125	50.394
88	135	YP_009465788.1	hypothetical protein C5Y57_gp071 [Dishui lake phycodnavirus 1]	2e-07	26.85
89	79	YP_009174368.1	hypothetical protein AR677_gp151 [Yellowstone lake phycodnavirus 3]	5.47e-08	50
90	99	YP_009465790.1	hypothetical protein C5Y57_gp073 [Dishui lake phycodnavirus 1]	3.29e-06	36.559
91	111		/
92	191	AET43657.1	hypothetical protein MPWG_00170 [Micromonas pusilla virus PL1]	2.56e-97	73.262
93	98		/
94	225	QIZ31141.1	mRNA capping enzyme [Ostreococcus mediterraneus virus 2]	4e-72	51.8
95	146	QOR60617.1	hypothetical protein [Bathycoccus sp. RCC716 virus 3]	1.21e-40	48.276
96	156		/
97	205	QOR60615.1	hypothetical protein [Bathycoccus sp. RCC716 virus 3]	8.66e-14	37.956
98	54		/
99	265	ADQ91246.1	hypothetical protein BpV2_079c [Bathycoccus sp. RCC1105 virus BpV2]	4.93e-152	76.628
100	415	AET84517.1	hypothetical protein OLOG_00054 [Ostreococcus lucimarinus virus OlV4]	1.32e-76	36.215
101	131	QOR60610.1	hypothetical protein [Bathycoccus sp. RCC716 virus 3]	9.19e-26	43.697
102	111		/
103	100	QIG59772.1	hypothetical protein [Dishui Lake phycodnavirus 3]	1e-17	61.25
104	302	ADQ91252.1	hypothetical protein BpV2_085c [Bathycoccus sp. RCC1105 virus BpV2]	9.53e-44	33.876
105	388	YP_009172588.1	hypothetical protein APZ24_gp097 [Ostreococcus lucimarinus virus 2]	1e-109	47.29
106	125	AFC35009.1	hypothetical protein OtV6_101c [Ostreococcus tauri virus RT-2011]	6.69e-34	51.2
107	211	AFC35010.1	hypothetical protein OtV6_102c [Ostreococcus tauri virus RT-2011]	3.52e-82	56.075
108	178	YP_007676192.1	hypothetical protein MPVG_00126 [Micromonas pusilla virus 12T]	5.61e-42	44.099
109	73	YP_009173111.1	hypothetical protein AP054_gp099 [Ostreococcus lucimarinus virus 7]	8.71e-18	46.575
110	274	AET43638.1	hypothetical protein MPWG_00151 [Micromonas pusilla virus PL1]	1.82e-81	47.222
111	136	YP_004063530.1	hypothetical protein OtV2_097 [Ostreococcus tauri virus 2]	8.77e-32	45.185
112	166		/
113	138	YP_007676187.1	hypothetical protein MPVG_00121 [Micromonas pusilla virus 12T]	1.63e-42	51.471
114	249	YP_003212930.1	hypothetical protein OTV1_107 [Ostreococcus tauri virus 1]	2e-94	58.87
115	205	QIG59516.1	hypothetical protein [Dishui Lake phycodnavirus 2]	5.28e-21	32.222
116	324	YP_001648194.2	putative poxvirus late transcription factor VLTF3-like protein [Ostreococcus tauri virus OtV5]	3.19e-103	48.923
117	125	QOR60147.1	hypothetical protein [Bathycoccus sp. RCC716 virus 1]	6.16e-41	59.633
118	424	AFK66146.1	hypothetical protein OMVG_00146 [Ostreococcus lucimarinus virus OlV3]	3.51e-109	42.105
119	202		/
120	250		/
121	252		/
122	258	QIZ31170.1	patatin-like phospholipase [Ostreococcus mediterraneus virus 2]	2e-39	37.3
123	130	QNJ59850.1	hypothetical protein [Bacteriophage sp.]	3e-25	46.565
124	91	QOR60166.1	hypothetical protein [Bathycoccus sp. RCC716 virus 1]	2.88e-08	34.524
125	118	YP_007674775.1	hypothetical protein OLNG_00133 [Ostreococcus lucimarinus virus OlV5]	2.29e-22	38.462
126	163	QIG59792.1	hypothetical protein [Dishui Lake phycodnavirus 3]	1.55e-47	54.861
127	189	YP_009174508.1	hypothetical protein AR678_gp053 [Yellowstone lake phycodnavirus 2]	1.65e-31	36.416
128	491	QIG59790.1	hypothetical protein [Dishui Lake phycodnavirus 3]	2.48e-100	36.97
129	136		/
130	183	QIZ31178.1	SWIB/MDM2 domain protein [Ostreococcus mediterraneus virus 2]	8e-49	56.59
131	244	QOR60564.1	hypothetical protein [Bathycoccus sp. RCC716 virus 3]	2e-95	66.2
132	231	QIG59501.1	hypothetical protein [Dishui Lake phycodnavirus 2]	9.71e-104	66.957
133	158	GAQ86998.1	autophagy-related protein 8 [Klebsormidium nitens]	1.85e-34	57.292
134	95		/
135	491	AET43607.1	hypothetical protein MPWG_00119 [Micromonas pusilla virus PL1]	0	54.049
136	77		/
137	51		/
138	129		/
139	217	YP_004061558.1	hypothetical protein OtV6_186c [Ostreococcus tauri virus RT-2011]	2.59e-45	37.327
140	751	YP_004062022.1	ribonucleotide reductase [Micromonas sp. RCC1109 virus MpV1]	0	68.127
141	81	YP_007676166.1	hypothetical protein MPVG_00098 [Micromonas pusilla virus 12T]	3.92e-18	45.455
142	138	QOR60405.1	hypothetical protein [Bathycoccus sp. RCC716 virus 2]	1e-39	50
143	103	YP_004061773.1	hypothetical protein OlV1_140c [Ostreococcus lucimarinus virus 1]	9e-41	64.36
144	123		/
145	153	QIG59897.1	hypothetical protein [Dishui Lake phycodnavirus 4]	1e-11	28.67
146	90	QOR60186.1	hypothetical protein OtV6_185c [Ostreococcus tauri virus RT-2011]	2.4e-12	53.226
147	206	MBI52262.1	MAG: hypothetical protein CL779_03480 [Chloroflexi bacterium]	2.09e-22	32.418
148	148	QIG59692.1	putative TATA-box binding protein [Dishui Lake phycodnavirus 3]	3.19e-51	62.411
149	135	QBP06822.1	hypothetical protein OlV7_gene128 [Ostreococcus lucimarinus virus 7]	1.11e-54	65.441
150	87	YP_009465843.1	hypothetical protein C5Y57_gp126 [Dishui lake phycodnavirus 1]	3e-21	51.72
151	180	YP_009174537.1	putative kinase protein [Yellowstone lake phycodnavirus 2]	4e-47	44.44
152	122	YP_009174321.1	hypothetical protein AR677_gp104 [Yellowstone lake phycodnavirus 3]	5e-27	43.75
153	134	YP_009172911.1	hypothetical protein AP053_gp151 [Ostreococcus mediterraneus virus 1]	8.06e-23	38.889
154	234	AET43594.1	hypothetical protein MPWG_00105 [Micromonas pusilla virus PL1]	8.83e-63	50.917
155	746	QKU35216.1	mRNA-capping enzyme [Tupanvirus soda lake]	1.28e-33	24.968
156	63	YP_009174318.1	hypothetical protein AR677_gp101 [Yellowstone lake phycodnavirus 3]	6.92e-11	52.941
157	92	YP_007676155.1	hypothetical protein MPVG_00087 [Micromonas pusilla virus 12T]	7.87e-27	56.18
158	372		/
159	361		/
160	233	QIG59780.1	hypothetical protein [Dishui Lake phycodnavirus 3]	3.65e-89	61.468
161	159	ADQ91315.1	hypothetical protein BpV2_148c [Bathycoccus sp. RCC1105 virus BpV2]	7.64e-20	56.818
162	121		/
163	385	AFC35064.1	hypothetical protein OtV6_156c [Ostreococcus tauri virus RT-2011]	1e-95	66.2
164	184	AFK66108.1	hypothetical protein OMVG_00108 [Ostreococcus lucimarinus virus OlV3]	4.74e-29	37.778
165	322	ADQ91318.1	hypothetical protein BpV2_151 [Bathycoccus sp. RCC1105 virus BpV2]	2.1e-100	52.041
166	245	AFK66106.1	hypothetical protein OMVG_00106 [Ostreococcus lucimarinus virus OlV3]	4.65e-146	79.752
167	216	YP_003212978.1	hypothetical protein OTV1_155 [Ostreococcus tauri virus 1]	3.38e-65	47.867
168	300	QIG59485.1	hypothetical protein [Dishui Lake phycodnavirus 2]	4.71e-92	49.492
169	273	AET84575.1	hypothetical protein OLOG_00114 [Ostreococcus lucimarinus virus OlV4]	9.65e-55	38.235
170	194	YP_009174289.1	hypothetical protein AR677_gp072 [Yellowstone lake phycodnavirus 3]	1e-46	42.19
171	122	BCV07164.1	MAG: hypothetical protein Ct9H90mV1_1350 [Prasinovirus sp.] phycodnaciridae	3.4e-20	34.4
172	104	YP_003212984.1	hypothetical protein OTV1_161 [Ostreococcus tauri virus 1]	2e-26	51.49
173	569	QIG59702.1	hypothetical protein [Dishui Lake phycodnavirus 3]	3e-16	26.56
174	640	QOR60206.1	hypothetical protein [Bathycoccus sp. RCC716 virus 1]	0	58.085
175	95		/
176	233	YP_009172933.1	hypothetical protein AP053_gp173 [Ostreococcus mediterraneus virus 1]	1.57e-96	72.775
177	261	MBT5122770.1	MAG: hypothetical protein HOM38_08600 [Euryarchaeota archaeon]	4.03e-83	60
178	116	MBT5122718.1	MAG: hypothetical protein HOM38_08340 [Euryarchaeota archaeon]	1.39e-12	40.196
179	134	AET43727.1	hypothetical protein MPWG_00243 [Micromonas pusilla virus PL1]	2.16e-16	37.143
180	118	MBD52937.1	MAG: hypothetical protein CL450_06540 [Acidimicrobiaceae bacterium]	8.91e-06	26.984
181	150	YP_004062054.1	Rnase H [Micromonas sp. RCC1109 virus MpV1]	8.24e-44	53.793
182	109		/
183	125	YP_007674722.1	hypothetical protein OLNG_00080 [Ostreococcus lucimarinus virus OlV5]	2.65e-26	43.548
184	77		/
185	164		/
186	180	YP_008052401.1	phosphoesterase PA-phosphatase related protein [Phaeocystis globosa virus]	1.29e-40	43.617
187	56	KOO53031.1	hypothetical protein Ctob_013233 [Chrysochromulina tobinii]	1.54e-13	73.077
188	103		/
189	91	YP_004062056.1	cAMP-dependent Kef-type K+ transporter [Micromonas sp. RCC1109 virus MpV1]	6e-24	60
190	97	QDY52301.1	hypothetical protein 6_13 [Mimiviridae sp. ChoanoV1]	2.58e-24	43.689
191	87		/
192	133		/
193	68		/
194	140	QBK87868.1	uncharacterized protein LCMAC202_02290 [Marseillevirus LCMAC202]	2e-12	31.43
195	140	YP_009507557.1	nuclease [Heterosigma akashiwo virus 01]	7e-32	52.38
196	362	AYR04597.1	hypothetical protein [Chrysochromulina parva virophage Curly]	2.75e-126	53.168
197	250	MAV57179.1	MAG: hypothetical protein CMI79_06650 [Candidatus Pelagibacter sp.]	1.13e-67	44.622
198	79		/
199	79		/
200	197		/
201	163		/
202	498		/
203	415	QDP60606.1	putative tail fiber-like protein [Prokaryotic dsDNA virus sp.]	2.19e-09	30.924
204	247		/
205	207		/
206	143		/
207	197	AFC35093.1	hypothetical protein OtV6_185c [Ostreococcus tauri virus RT-2011]	1.29e-51	44.571
208	370	AFC35094.1	hypothetical protein OtV6_186c [Ostreococcus tauri virus RT-2011]	8.21e-87	43.127
209	185	QOR60365.1	hypothetical protein [Bathycoccus sp. RCC716 virus 2]	2e-44	43.82
210	340	QIG59711.1	hypothetical protein [Dishui Lake phycodnavirus 3]	7e-34	30.19
211	249	QOR60741.1	hypothetical protein [Bathycoccus sp. RCC716 virus 3]	1e-34	50
212	125	ADQ91350.1	hypothetical protein BpV2_183c [Bathycoccus sp. RCC1105 virus BpV2]	2.35e-45	64.167
213	298	MBJ61633.1	MAG: hypothetical protein CMB57_00115 [Euryarchaeota archaeon]	3.16e-06	22.545

## Sheet: GOVLV4
GOVLV4 ORF	length (aa)	Best hit in nr dataase
		Accession_number		E-value	Identity %
1	217		/
2	53		/
3	93	MAU37521.1	MAG: hypothetical protein CMD14_09190 [Flavobacteriales bacterium]	7.4e-35	84.615
4	302		/
5	82	AET43672.1	hypothetical protein MPWG_00185 [Micromonas pusilla virus PL1]	1e-11	46.38
6	79	MAU37521.1	MAG: hypothetical protein CMD14_09190 [Flavobacteriales bacterium]	3.18e-35	83.582
7	213	GFR91194.1	hypothetical protein ElyMa_002586300 [Elysia marginata]	2.47e-32	38.071
8	254	MAU37528.1	MAG: hypothetical protein CMD14_09225 [Flavobacteriales bacterium]	2.02e-61	57.143
9	445	EJK44717.1	hypothetical protein THAOC_36720, partial [Thalassiosira oceanica]	2.7e-13	29.368
10	51		/
11	354	YP_009173573.1	hypothetical protein ceV_318 [Chrysochromulina ericina virus]	7e-98	46.74
12	325	YP_009173574.1	SAM dependent methyltransferase domain containing protein [Chrysochromulina ericina virus]	2e-57	36.19
13	270	YP_009173275.1	MIGE-like protein [Chrysochromulina ericina virus]	4e-25	27.82
14	395	YP_009173579.1	N-acyltransferase/N-myristoyltransferase [Chrysochromulina ericina virus]	4e-41	28.86
15	204	YP_009173580.1	hypothetical protein ceV_325 [Chrysochromulina ericina virus]	3e-18	36.67
16	404	MAU37533.1	MAG: hypothetical protein CMD14_09250 [Flavobacteriales bacterium]	2.88e-44	32.553
17	83	MAU37534.1	MAG: hypothetical protein CMD14_09255 [Flavobacteriales bacterium]	9.06e-09	45.714
18	146	YP_008052623.1	hypothetical protein PGCG_00305 [Phaeocystis globosa virus]	6e-34	41.98
19	494		/
20	193	MAU37537.1	MAG: hypothetical protein CMD14_09270 [Flavobacteriales bacterium]	9.94e-64	53.093
21	205	YP_008052693.1	putative redox protein [Phaeocystis globosa virus]	8e-98	74.19
22	109		/
23	188	DAF73214.1	TPA: MAG TPA: DNA directed RNA polymerase subunit [Myoviridae sp.]	8e-11	37.5
24	274	ADX06353.1	putative sugar fermentation stimulation protein [Organic Lake phycodnavirus 2]	1e-30	47.69
25	266	YP_009173383.1	Light Harvesting Complex protein [Chrysochromulina ericina virus]	3e-17	37.33
26	189	YP_009173583.1	Ribonuclease H [Chrysochromulina ericina virus]	3e-64	42.48
27	70		/
28	423	YP_008052619.1	2-polyprenylphenol 6-hydroxylase [Phaeocystis globosa virus]	6e-39	27.96
29	103	YP_008052618.1	hypothetical protein PGCG_00300 [Phaeocystis globosa virus]	6e-09	28.04
30	131	MAU37510.1	MAG: hypothetical protein CMD14_09135 [Flavobacteriales bacterium]	6.84e-32	52.101
31	467	YP_009173722.1	Catalytic core of Asn/Asp-ARNt synthetase [Chrysochromulina ericina virus]	2e-125	69.26
32	272	YP_009173264.1	Alpha-1,2-fucosyltransferase [Chrysochromulina ericina virus]	2e-75	45.32
33	213	ULY68436.1	hypothetical protein [Chlorella virus XW01]	3e-49	43.93
34	284	BCU93397.1	hypothetical protein CM15mV1_3460 [uncultured marine virus]	5e-26	34.83
35	243	WP_093198072.1	DUF3431 domain-containing protein [Siphonobacter aquaeclarae]	1.47e-20	32.857
36	219	NVM37132.1	MAG: hypothetical protein HWN81_16155 [Candidatus Lokiarchaeota archaeon]	1.84e-14	34.831
37	367	QFG06461.1	dTDP-D-glucose 4,6-dehydratase [Synechococcus phage S-SCSM1]	8e-108	47.79
38	269		/
39	546	MAH07832.1	MAG: hypothetical protein CMI38_06300 [Candidatus Pacearchaeota archaeon]	1.12e-79	35.155
40	330	WP_168647786.1	glycoside hydrolase family 99-like domain-containing protein [Dyella sp. SG609]	5.81e-23	27.374
41	201	PPR27485.1	2,3-bisphosphoglycerate-dependent phosphoglycerate mutase [Alphaproteobacteria bacterium MarineAlpha9_Bin4]	1.63e-49	46.009
42	529	YP_010114506.1	dTDP-4-amino-4,6-dideoxygalactose transaminase [Flavobacterium phage vB_FspM_immuto_2-6A]	2e-96	45.97
43	198	YP_010114508.1	methyltransferase domain-containing protein [Flavobacterium phage vB_FspM_immuto_2-6A]	7e-17	32.3
44	383	ADX05810.1	putative glycosyltransferase [Organic Lake phycodnavirus 1]	3.37e-35	36.408
45	297	MAU37491.1	MAG: hypothetical protein CMD14_09040 [Flavobacteriales bacterium]	1.18e-166	77.441
46	516	YP_009173584.1	hypothetical protein ceV_329 [Chrysochromulina ericina virus]	3e-145	52.85
47	278	YP_009173585.1	hypothetical protein ceV_330 [Chrysochromulina ericina virus]	1e-65	45.32
48	145	YP_008052610.1	hypothetical protein PGCG_00292 [Phaeocystis globosa virus]	2e-32	41.79
49	299	MAU37487.1	MAG: hypothetical protein CMD14_09020 [Flavobacteriales bacterium]	2.16e-38	35.362
50	539	YP_009173588.1	MutS8 [Chrysochromulina ericina virus]	1e-136	41.25
51	362	YP_009173589.1	Helicase 45 [Chrysochromulina ericina virus]	2e-170	61.84
52	315	YP_009173591.1	hypothetical protein ceV_336 [Chrysochromulina ericina virus]	6e-48	36.51
53	102	MAU37483.1	MAG: hypothetical protein CMD14_09000 [Flavobacteriales bacterium]	1.83e-16	42.857
54	109		/
55	764	DAY00685.1	TPA: MAG TPA: M13 [Siphoviridae sp.]	1e-31	24.18
56	641	YP_008052605.1	hypothetical protein PGCG_00287 [Phaeocystis globosa virus]	4e-71	30.48
57	406	YP_009173595.1	hypothetical protein ceV_340 [Chrysochromulina ericina virus]	4e-30	31.37
58	74	NDA90119.1	MAG: hypothetical protein EBY20_04325 [Alphaproteobacteria bacterium]	2.04e-10	53.704
59	199		/
60	319	YP_009173596.1	PIN domain of flap Endonuclease 1 [Chrysochromulina ericina virus]	9e-57	45.39
61	390	YP_008052602.1	hypothetical protein PGCG_00284 [Phaeocystis globosa virus]	1e-88	43.13
62	207	YP_009173598.1	SWIB-domain containing protein [Chrysochromulina ericina virus]	2e-59	69.18
63	82		/
64	309	YP_009173648.1	DUF2738 superfamily protein [Chrysochromulina ericina virus]	5.21e-87	54.183
65	291	QPI16517.1	chaperone protein [Virus NIOZ-UU159]	5e-57	35.22
66	322	YP_009173646.1	hypothetical protein ceV_391 [Chrysochromulina ericina virus]	1e-77	48.43
67	71	MAU37471.1	MAG: hypothetical protein CMD14_08935 [Flavobacteriales bacterium]	1.4e-10	45.312
68	157	YP_008052597.1	hypothetical protein PGCG_00279 [Phaeocystis globosa virus]	1e-13	34.19
69	195	MAU37469.1	MAG: hypothetical protein CMD14_08925 [Flavobacteriales bacterium]	1.58e-59	53.333
70	760	YP_009173643.1	DNA topoisomerase IA [Chrysochromulina ericina virus]	0	50.06
71	122	MAU37467.1	MAG: hypothetical protein CMD14_08915 [Flavobacteriales bacterium]	9.4e-29	62.069
72	163	YP_008052588.1	hypothetical protein PGCG_00270 [Phaeocystis globosa virus]	3e-36	49.17
73	154		/
74	310	YP_009173639.1	hypothetical protein ceV_384 [Chrysochromulina ericina virus]	1e-70	39.24
75	402	YP_009173639.1	hypothetical protein ceV_384 [Chrysochromulina ericina virus]	2e-27	43.8
76	134	YP_009173641.1	hypothetical protein ceV_386 [Chrysochromulina ericina virus]	3e-07	30.5
77	859	YP_009173654.1	ATP-dependent Lon protease [Chrysochromulina ericina virus]	6e-179	60.87
78	1510	YP_008052581.1	DNA-directed RNA polymerase II subunit RPB1 [Phaeocystis globosa virus]	0	65.94
79	452	MAU35910.1	MAG: hypothetical protein CMD14_00865 [Flavobacteriales bacterium]	3.88e-98	46.917
80	1667	YP_009173600.1	repeat containing protein [Chrysochromulina ericina virus]	1e-156	39.74
81	191	YP_009173602.1	Dihydrofolate reductase [Chrysochromulina ericina virus]	4e-37	48.89
82	283	MAU35906.1	MAG: hypothetical protein CMD14_00845 [Flavobacteriales bacterium]	8.8e-92	50.549
83	197	YP_008052578.1	metal-dependent hydrolase [Phaeocystis globosa virus]	6e-98	69.43
84	160	ADX06037.1	hypothetical protein 162313573 [Organic Lake phycodnavirus 1]	6e-11	37.76
85	387	YP_009173609.1	hypothetical protein ceV_354 [Chrysochromulina ericina virus]	4e-58	35.81
86	72	ANS04285.1	hypothetical protein [uncultured Mediterranean phage]	1e-07	58.97
87	87	MBE29509.1	MAG: hypothetical protein CL646_05540 [bacterium]	7.11e-23	86.667
88	134	YP_008052573.1	hypothetical protein PGCG_00255 [Phaeocystis globosa virus]	3e-11	27.68
89	122	MBE29511.1	MAG: hypothetical protein CL646_05550 [bacterium]	1.17e-64	90.164
90	351	YP_009173614.1	Link (Hyaluronan-binding) domain containing protein [Chrysochromulina ericina virus]	1e-73	48.15
91	351	YP_009173615.1	ubiquitin specific peptidase C19 [Chrysochromulina ericina virus]	5e-135	56.03
92	290	QFG75021.1	hypothetical protein [Megaviridae environmental sample]	4e-08	45.45
93	1277	YP_008052566.1	DNA polymerase [Phaeocystis globosa virus]	0	50.91
94	151	MBE29516.1	MAG: hypothetical protein CL646_05575 [bacterium]	8.75e-79	84.106
95	172	ADX06482.1	disulfide isomerase [Organic Lake phycodnavirus 2]	1e-06	27.21
96	183	YP_009173622.1	hypothetical protein ceV_367 [Chrysochromulina ericina virus]	8e-46	48.26
97	173		/
98	266	YP_008052636.1	ERCC4-type DNA repair nuclease [Phaeocystis globosa virus]	3e-46	42.8
99	341	YP_009173638.1	dsRNA-specific ribonuclease [Chrysochromulina ericina virus]	4e-163	66.88
100	1113	YP_008052639.1	NPH-I transcription termination factor [Phaeocystis globosa virus]	0	47.67
101	368	CAE7450783.1	uncharacterized protein DC041_0007016 [Schistosoma bovis]	6.39e-22	26.984
102	120	MBE29524.1	MAG: hypothetical protein CL646_05615 [bacterium]	1.06e-56	75
103	229	YP_008052641.1	hypothetical protein PGCG_00323 [Phaeocystis globosa virus]	7e-07	25.11
104	333	YP_009173634.1	C-terminal catalytic domain of Ulp1 protease [Chrysochromulina ericina virus]	3e-94	50
105	178	YP_009173633.1	hypothetical protein ceV_378 [Chrysochromulina ericina virus]	2.15e-10	31.481
106	172	YP_008052644.1	hypothetical protein PGCG_00326 [Phaeocystis globosa virus]	3e-29	36.59
107	602	YP_008052645.1	asparagine synthetase B [Phaeocystis globosa virus]	8e-178	47.92
108	146	CAB4241620.1	IscU NifU homolog involved in Fe-S cluster formation [uncultured Caudovirales phage]	2e-53	65.04
109	108	YP_008052650.1	hypothetical protein PGCG_00332 [Phaeocystis globosa virus]	1.9e-09	33
110	262	YP_008052649.1	hypothetical protein PGCG_00331 [Phaeocystis globosa virus]	2e-52	40.66
111	114	YP_008052648.1	hypothetical protein PGCG_00330 [Phaeocystis globosa virus]	8e-13	37.89
112	142	YP_008052646.1	hypothetical protein PGCG_00328 [Phaeocystis globosa virus]	5e-20	39.13
113	303	YP_008052348.1	hypothetical protein PGCG_00029 [Phaeocystis globosa virus]	3e-48	35.46
114	260	ADX06009.1	hypothetical protein 162313517 [Organic Lake phycodnavirus 1]	4e-09	29.46
115	83	MAU35870.1	MAG: hypothetical protein CMD14_00665 [Flavobacteriales bacterium]	1.12e-16	48.529
116	234	YP_008052654.1	hypothetical protein PGCG_00336 [Phaeocystis globosa virus]	8e-45	41.42
117	309	YP_009173665.1	Thymidylate synthase [Chrysochromulina ericina virus]	2e-145	64.4
118	211	MBE29540.1	MAG: hypothetical protein CL646_05695 [bacterium]	1.9e-58	53.081
119	81	MBE29541.1	MAG: hypothetical protein CL646_05700 [bacterium]	2.93e-31	72.84
120	282	ANS04281.1	proliferating cell nuclear antigen (pcna) [uncultured Mediterranean phage]	3e-26	32
121	333	YP_009173667.1	putative Alpha-Mannosidase Binding Domain containing protein [Chrysochromulina ericina virus]	2e-70	44.49
122	328	ADX06278.1	hypothetical protein 162300202 [Organic Lake phycodnavirus 2]	4e-20	33.7
123	137	QDY52196.1	hypothetical protein 4_76 [Mimiviridae sp. ChoanoV1]	6e-17	48.65
124	654	ADX06244.1	putative heat shock protein 70 [Organic Lake phycodnavirus 2]	0	70.08
125	181	QFG73801.1	hypothetical protein [Megaviridae environmental sample]	3e-20	34.46
126	255	AYV83488.1	hypothetical protein Hyperionvirus7_59 [Hyperionvirus sp.]	5e-18	29.08
127	299	MBL7032482.1	hypothetical protein THAOC_16318 [Thalassiosira oceanica]	6.27e-34	31.206
128	544	YP_009173669.1	ribonuclease II family protein [Chrysochromulina ericina virus]	4e-130	39.62

## Sheet: GOVLV6
GOVLV6 ORF	length (aa)	Best hit in nr dataase
		Accession_number		E-value	Identity %
1	117		/
2	52		/
3	129	YP_009173289.1	hypothetical protein ceV_034 [Chrysochromulina ericina virus]	2e-28	49.11
4	58		/
5	55		/
6	49		/
7	286	QFG74972.1	hypothetical protein [Megaviridae environmental sample]	1e-51	35.61
8	163	ADX06580.1	hypothetical protein 162275528 [Organic Lake phycodnavirus]	7e-37	42.77
9	63		/
10	385	YP_009173291.1	hypothetical protein ceV_036 [Chrysochromulina ericina virus]	6e-18	28.66
11	120	QFG74955.1	hypothetical protein [Megaviridae environmental sample]	4e-21	41.07
12	198	YP_009173293.1	SAP domain containing protein [Chrysochromulina ericina virus]	1e-18	43.7
13	155	YP_009173295.1	Erv1 / Alr family protein [Chrysochromulina ericina virus]	2e-17	36.21
14	213	ADX06573.1	hypothetical protein 162275512 [Organic Lake phycodnavirus]	1.49e-07	24.286
15	95		/
16	364		/
17	1090	YP_009173298.1	Intein containing ATP-dependent Lon peptidase [Chrysochromulina ericina virus]	7e-164	61.78
18	517	YP_009173300.1	putative XRNA family 5'-3' exonuclease [Chrysochromulina ericina virus]	1e-147	47.72
19	444	YP_008052629.1	hypothetical protein PGCG_00311 [Phaeocystis globosa virus]	3e-27	30.79
20	112	QPI16506.1	thioredoxin domain-containing protein [Virus NIOZ-UU157]	5e-09	29.35
21	307	YP_009173302.1	hypothetical protein ceV_047 [Chrysochromulina ericina virus]	6e-53	37.16
22	319	YP_008052351.1	hypothetical protein PGCG_00032 [Phaeocystis globosa virus]	8e-56	32.7
23	109	YP_009173304.1	hypothetical protein ceV_049 [Chrysochromulina ericina virus]	3e-15	37.04
24	318	YP_009173305.1	replication factor C small subunit [Chrysochromulina ericina virus]	5e-56	46.55
25	322	YP_009173306.1	chaperone protein DnaJ [Chrysochromulina ericina virus]	1e-36	38.1
26	651	QFG74905.1	hypothetical protein [Megaviridae environmental sample]	9e-51	34.42
27	103	ADX06412.1	hypothetical protein 162275916 [Organic Lake phycodnavirus 2]	6e-20	52.69
28	270	YP_009173311.1	hypothetical protein ceV_056 [Chrysochromulina ericina virus]	2e-30	48.44
29	367	YP_008052367.1	TATA-box binding protein [Phaeocystis globosa virus]	1e-90	45.72
30	70		/
31	314	YP_009173314.1	replication factor C small subunit [Chrysochromulina ericina virus]	4e-72	50.68
32	179	QDY52157.1	thymidine kinase [Mimiviridae sp. ChoanoV1]	3e-40	42.2
33	279	YP_008052365.1	putative transcription factor [Phaeocystis globosa virus]	3e-53	57.05
34	153		/
35	144		/
36	164	YP_009173320.1	hypothetical protein ceV_065 [Chrysochromulina ericina virus]	6e-25	56.79
37	56		/
38	257	MAR51084.1	MAG: hypothetical protein H8E55_75160 [Pelagibacterales bacterium]	1.14e-10	32.812
39	181	YP_009173322.1	eukaryotic initiation factor 4E [Chrysochromulina ericina virus]	2e-54	54.49
40	122		/
41	49		/
42	274	YP_009174138.1	putative proliferating cell nuclear antigen [Yellowstone lake mimivirus]	8e-133	74.25
43	330	QBK91651.1	putative serine/threonine protein kinase [Pithovirus LCPAC302]	2e-09	26.99
44	507	YP_009174134.1	hypothetical protein AR680_gp097 [Yellowstone lake mimivirus]	2e-60	32.14
45	127	YP_008052414.1	hypothetical protein PGCG_00095 [Phaeocystis globosa virus]	4e-23	54.74
46	211		/
47	1158	YP_008052370.1	DNA gyrase/DNA topoisomerase IV subunit A [Phaeocystis globosa virus]	0	52.9
48	139	UOG94375.1	hypothetical protein MKD35_340 [Aureococcus anophagefferens virus]	1e-14	38.68
49	110		/
50	164	YP_009173307.1	putative thioredoxin [Chrysochromulina ericina virus]	9e-43	49.09
51	106	YP_009173335.1	hypothetical protein ceV_080 [Chrysochromulina ericina virus]	1.27e-11	38.889
52	113		/
53	429	YP_009174125.1	putative replication factor C large subunit [Yellowstone lake mimivirus]	2e-169	58.97
54	146	YP_009173307.1	putative thioredoxin [Chrysochromulina ericina virus]	7.49e-24	44.762
55	247	YP_009173339.1	putative glycosyltransferase [Chrysochromulina ericina virus]	2e-87	58.2
56	109		/
57	657		/
58	626		/
59	131		/
60	57		/
61	80		/
62	567	YP_009174114.1	putative major capsid protein MCP2 [Yellowstone lake mimivirus]	1e-135	40.57
63	369	YP_009174113.1	hypothetical protein AR680_gp076 [Yellowstone lake mimivirus]	1e-55	33.81
64	509	YP_009173345.1	putative polyA polymerase catalytic subunit [Chrysochromulina ericina virus]	2e-139	52.43
65	233	QDY51747.1	cytidine and deoxycytidylate deaminase zinc-binding region [Mimiviridae sp. ChoanoV1]	3e-71	76.69
66	191	QFG74239.1	2OG-Fe(II) oxygenase superfamily protein [Megaviridae environmental sample]	3.27e-60	56.548
67	159	RZD42677.1	hypothetical protein CXT73_02510 [Euryarchaeota archaeon]	5e-08	64.444
68	201	YP_009173353.1	hypothetical protein ceV_098 [Chrysochromulina ericina virus]	1e-29	33.18
69	79	YP_009173354.1	hypothetical protein ceV_099 [Chrysochromulina ericina virus]	5e-22	48.05
70	103	YP_009174103.1	hypothetical protein AR680_gp066 [Yellowstone lake mimivirus]	1e-14	41.33
71	282	YP_009173356.1	hypothetical protein ceV_101 [Chrysochromulina ericina virus]	9e-19	27.31
72	117	RZD41149.1	hypothetical protein CXT73_05555 [Euryarchaeota archaeon]	3.47e-23	41.88
73	344	YP_009173358.1	hypothetical protein ceV_103 [Chrysochromulina ericina virus]	1e-07	28.48
74	81	YP_009174099.1	hypothetical protein AR680_gp062 [Yellowstone lake mimivirus]	1.57e-21	58.108
75	288	ANS04267.1	pantothenate kinase [uncultured Mediterranean phage]	9e-42	42.37
76	1979	YP_009173360.1	hypothetical protein ceV_105 [Chrysochromulina ericina virus]	0	29.52
77	447	YP_009173361.1	hypothetical protein ceV_106 [Chrysochromulina ericina virus]	1e-64	38.48
78	386	YP_009173362.1	QP-repeat containing DNA-directed RNA polymerase II subunit D [Chrysochromulina ericina virus]	1e-96	45.97
79	187	QDF45909.1	hypothetical protein [Chrysochromulina parva virus]	5e-55	48.89
80	105	RZD42677.1	hypothetical protein CXT73_02510 [Euryarchaeota archaeon]	1.5e-09	56.14
81	138	YP_009174087.1	hypothetical protein AR680_gp050 [Yellowstone lake mimivirus]	2e-26	39.84
82	608	QFG74637.1	hypothetical protein [Megaviridae environmental sample]	2.63e-28	23.26
83	400	YP_009173365.1	hypothetical protein ceV_110 [Chrysochromulina ericina virus]	6e-64	43.63
84	222	YP_008052501.1	hypothetical protein PGCG_00183 [Phaeocystis globosa virus]	5e-41	39.56
85	194	YP_009174082.1	hypothetical protein AR680_gp045 [Yellowstone lake mimivirus]	2e-59	48.42
86	123		/
87	122	QFG75124.1	hypothetical protein [Megaviridae environmental sample]	6e-08	30.97
88	186	YP_009174076.1	hypothetical protein AR680_gp039 [Yellowstone lake mimivirus]	2e-51	50.32
89	609	YP_009174075.1	hypothetical protein AR680_gp038 [Yellowstone lake mimivirus]	2e-111	39.61
90	259	YP_009173374.1	replication factor C small subunit [Chrysochromulina ericina virus]	1e-63	46.67
91	412	YP_009174071.1	hypothetical protein AR680_gp034 [Yellowstone lake mimivirus]	2e-73	61.41
92	78	YP_009174068.1	hypothetical protein AR680_gp031 [Yellowstone lake mimivirus]	3.65e-09	43.056
93	458	YP_009173379.1	putative phosphotransferase [Chrysochromulina ericina virus]	2e-81	60.27
94	74	YP_008052382.1	phosphotransferase GIV83-like protein [Phaeocystis globosa virus]	2e-07	60
95	276	YP_009173380.1	putative VV A32-like packaging ATPase [Chrysochromulina ericina virus]	8e-169	78.42
96	139		/
97	74	RZD42515.1	hypothetical protein CXT73_02885 [Euryarchaeota archaeon]	6.17e-11	41.176
98	284	YP_008052386.1	hypothetical protein PGCG_00067 [Phaeocystis globosa virus]	1e-94	56.25
99	87	ADX06361.1	hypothetical protein 162319399 [Organic Lake phycodnavirus 2]	2e-36	74.68
100	373	YP_009174054.1	putative late transcription factor VLTF3 [Yellowstone lake mimivirus]	6e-129	55.34
101	65	YP_009174053.1	hypothetical protein AR680_gp016 [Yellowstone lake mimivirus]	1e-09	39.62
102	622	YP_009173446.1	major capsid protein 1 [Chrysochromulina ericina virus]	0	67.08
103	70		/
104	103		/
105	81	YP_009174052.1	hypothetical protein AR680_gp015 [Yellowstone lake mimivirus]	1e-144	44.55
106	237	YP_009173510.1	Deoxyribonucleoside kinase [Chrysochromulina ericina virus]	6e-50	52.15
107	403	MBH45569.1	MAG: hypothetical protein CMC93_03025, partial [Flavobacteriaceae bacterium]	5.63e-64	50.901
108	140	YP_008052460.1	hypothetical protein PGCG_00141 [Phaeocystis globosa virus]	6e-32	47.29
109	187	ADX06337.1	hypothetical protein 162319343 [Organic Lake phycodnavirus 2]	5e-72	61.24
110	97	RZD42147.1	hypothetical protein CXT73_03705 [Euryarchaeota archaeon]	6.57e-19	46.939
111	152	YP_009173478.1	hypothetical protein ceV_223 [Chrysochromulina ericina virus]	2e-34	48.8
112	165	YP_009173476.1	hypothetical protein ceV_221 [Chrysochromulina ericina virus]	1e-23	41.98
113	412	YP_009173475.1	YqaJ-like viral recombinase [Chrysochromulina ericina virus]	7e-84	45.55
114	132	RZD42152.1	hypothetical protein CXT73_03730 [Euryarchaeota archaeon]	3.29e-22	38.636
115	129	QBK88580.1	hypothetical protein LCMiAC01_02570 [Mimivirus LCMiAC01]	3.57e-18	34.921
116	861	ADX06331.1	putative ribonucleotide reductase large subunit A [Organic Lake phycodnavirus 2]	0	57.64
117	278		/
118	216	YP_009173472.1	DEDDh 3'-5' exonuclease [Chrysochromulina ericina virus]	4e-48	41.67
119	266	YP_009173583.1	Ribonuclease H [Chrysochromulina ericina virus]	1e-72	49.8
120	168		/
121	223	YP_009173471.1	ribonuclease HII [Chrysochromulina ericina virus]	4e-54	53.92
122	149		/
123	313	YP_009664965.1	hypothetical protein FK873_gp094 [Micromonas pusilla virus SP1]	6.9e-28	32.984
124	116	RZD42675.1	hypothetical protein CXT73_02500 [Euryarchaeota archaeon]	5.63e-34	69.512
125	200	YP_009173469.1	Erv1 / Alr family [Chrysochromulina ericina virus]	4e-59	57.73
126	54		/
127	156	ADX06067.1	putative protein disulfide isomerase [Organic Lake phycodnavirus 1]	2e-17	35.66
128	285	YP_009173467.1	patatin-like phospholipase [Chrysochromulina ericina virus]	7e-38	37.85
129	185	YP_009173466.1	hypothetical protein ceV_211 [Chrysochromulina ericina virus]	2e-40	46.74
130	372	WP_109950944.1	DUF262 domain-containing protein [Methylobacterium radiodurans]	6.04e-09	29.221
131	52		/
132	314	QFG74972.1	hypothetical protein [Megaviridae environmental sample]	1e-43	34.78
133	86		/
134	581	YP_009173465.1	hypothetical protein ceV_210 [Chrysochromulina ericina virus]	5e-38	28.43
135	355	YP_009173464.1	transcription initiation factor TFIIIB [Chrysochromulina ericina virus]	1e-156	64.29
136	263	ADX06399.1	putative transcription initiation factor IIB [Organic Lake phycodnavirus 2]	2e-51	54.49
137	551	YP_009173279.1	hypothetical protein ceV_024 [Chrysochromulina ericina virus]	5e-28	33.72
138	91	QDY52386.1	hypothetical protein 7_34 [Mimiviridae sp. ChoanoV1]	2e-10	40
139	189	QDY52386.1	hypothetical protein 7_34 [Mimiviridae sp. ChoanoV1]	9e-42	40.68
140	342	YP_007674420.1	GDP-D-mannose 4,6-dehydratase [Synechococcus phage S-SKS1]	4e-135	56.05
141	245	YP_008052339.1	hypothetical protein PGCG_00020 [Phaeocystis globosa virus]	6e-62	49.07

## Sheet: GOVLV7
GOVLV7 ORF	length (aa)	Best hit in nr dataase
		Accession_number		E-value	Identity %
1	861	ADX06331.1	putative ribonucleotide reductase large subunit A [Organic Lake phycodnavirus 2]	0	57.64
2	129	QBK88580.1	hypothetical protein LCMiAC01_02570 [Mimivirus LCMiAC01]	3.57e-18	34.921
3	132	RZD42152.1	hypothetical protein CXT73_03730 [Euryarchaeota archaeon]	3.29e-22	38.636
4	412	YP_009173475.1	YqaJ-like viral recombinase [Chrysochromulina ericina virus]	7e-84	45.55
5	165	YP_009173476.1	hypothetical protein ceV_221 [Chrysochromulina ericina virus]	1e-23	41.98
6	152	YP_009173478.1	hypothetical protein ceV_223 [Chrysochromulina ericina virus]	2e-34	48.8
7	97	RZD42147.1	hypothetical protein CXT73_03705 [Euryarchaeota archaeon]	6.57e-19	46.939
8	187	ADX06337.1	hypothetical protein 162319343 [Organic Lake phycodnavirus 2]	5e-72	61.24
9	140	YP_008052460.1	hypothetical protein PGCG_00141 [Phaeocystis globosa virus]	6e-32	47.29
10	403	MBH45569.1	MAG: hypothetical protein CMC93_03025, partial [Flavobacteriaceae bacterium]	5.63e-64	50.901
11	237	YP_009173510.1	Deoxyribonucleoside kinase [Chrysochromulina ericina virus]	6e-50	52.15
12	811	YP_009174052.1	hypothetical protein AR680_gp015 [Yellowstone lake mimivirus]	1e-144	44.55
13	103		/
14	70		/
15	622	YP_009173446.1	major capsid protein 1 [Chrysochromulina ericina virus]	0	67.08
16	65	YP_009174053.1	hypothetical protein AR680_gp016 [Yellowstone lake mimivirus]	1e-09	39.62
17	373	YP_009174054.1	putative late transcription factor VLTF3 [Yellowstone lake mimivirus]	6e-129	55.34
18	87	ADX06361.1	hypothetical protein 162319399 [Organic Lake phycodnavirus 2]	2e-36	74.68
19	284	YP_008052386.1	hypothetical protein PGCG_00067 [Phaeocystis globosa virus]	1e-94	56.25
20	74	RZD42515.1	hypothetical protein CXT73_02885 [Euryarchaeota archaeon]	6.17e-11	41.176
21	139		/
22	276	YP_009173380.1	putative VV A32-like packaging ATPase [Chrysochromulina ericina virus]	8e-169	78.42
23	553	YP_009173379.1	putative phosphotransferase [Chrysochromulina ericina virus]	4e-80	60.27
24	78	YP_009174068.1	hypothetical protein AR680_gp031 [Yellowstone lake mimivirus]	3.65e-09	43.056
25	412	YP_009174071.1	hypothetical protein AR680_gp034 [Yellowstone lake mimivirus]	2e-73	61.41
26	259	YP_009173374.1	replication factor C small subunit [Chrysochromulina ericina virus]	1e-63	46.67
27	609	YP_009174075.1	hypothetical protein AR680_gp038 [Yellowstone lake mimivirus]	2e-111	39.61
28	186	YP_009174076.1	hypothetical protein AR680_gp039 [Yellowstone lake mimivirus]	2e-51	50.32
29	122	QFG75124.1	hypothetical protein [Megaviridae environmental sample]	6e-08	30.97
30	123		/
31	194	YP_009174082.1	hypothetical protein AR680_gp045 [Yellowstone lake mimivirus]	2e-59	48.42
32	222	YP_008052501.1	hypothetical protein PGCG_00183 [Phaeocystis globosa virus]	5e-41	39.56
33	400	YP_009173365.1	hypothetical protein ceV_110 [Chrysochromulina ericina virus]	6e-64	43.63
34	608	QFG74637.1	hypothetical protein [Megaviridae environmental sample]	2.63e-28	23.26
35	138	YP_009174087.1	hypothetical protein AR680_gp050 [Yellowstone lake mimivirus]	2e-26	39.84
36	105	RZD42677.1	hypothetical protein CXT73_02510 [Euryarchaeota archaeon]	5e-08	64.444
37	187	QDF45909.1	hypothetical protein [Chrysochromulina parva virus]	5e-55	48.89
38	386	YP_009173362.1	QP-repeat containing DNA-directed RNA polymerase II subunit D [Chrysochromulina ericina virus]	1e-96	45.97
39	447	YP_009173361.1	hypothetical protein ceV_106 [Chrysochromulina ericina virus]	1e-64	38.48
40	1979	YP_009173360.1	hypothetical protein ceV_105 [Chrysochromulina ericina virus]	0	29.52
41	288	ANS04267.1	pantothenate kinase [uncultured Mediterranean phage]	9e-42	42.37
42	81	YP_009174099.1	hypothetical protein AR680_gp062 [Yellowstone lake mimivirus]	1.57e-21	58.108
43	344	YP_009173358.1	hypothetical protein ceV_103 [Chrysochromulina ericina virus]	1e-07	28.48
44	117	RZD41149.1	hypothetical protein CXT73_05555 [Euryarchaeota archaeon]	3.47e-23	41.88
45	282	YP_009173356.1	hypothetical protein ceV_101 [Chrysochromulina ericina virus]	9e-19	27.31
46	103	YP_009174103.1	hypothetical protein AR680_gp066 [Yellowstone lake mimivirus]	1e-14	41.33
47	79	YP_009173354.1	hypothetical protein ceV_099 [Chrysochromulina ericina virus]	5e-22	48.05
48	201	YP_009173353.1	hypothetical protein ceV_098 [Chrysochromulina ericina virus]	1e-29	33.18
49	159		/
50	191	QFG74239.1	2OG-Fe(II) oxygenase superfamily protein [Megaviridae environmental sample]	3.27e-60	56.548
51	233	QDY51747.1	cytidine and deoxycytidylate deaminase zinc-binding region [Mimiviridae sp. ChoanoV1]	3e-71	76.69
52	509	YP_009173345.1	putative polyA polymerase catalytic subunit [Chrysochromulina ericina virus]	2e-139	52.43
53	369	YP_009174113.1	hypothetical protein AR680_gp076 [Yellowstone lake mimivirus]	1e-55	33.81
54	567	YP_009174114.1	putative major capsid protein MCP2 [Yellowstone lake mimivirus]	1e-135	40.57
55	130		/
56	131		/
57	626		/
58	657		/
59	117		/
60	247	YP_009173339.1	putative glycosyltransferase [Chrysochromulina ericina virus]	2e-87	58.2
61	146	YP_009173307.1	putative thioredoxin [Chrysochromulina ericina virus]	7.49e-24	44.762
62	429	YP_009174125.1	putative replication factor C large subunit [Yellowstone lake mimivirus]	2e-169	58.97
63	113		/
64	106	YP_009174127.1	hypothetical protein AR680_gp090 [Yellowstone lake mimivirus]	5.18e-15	45.283
65	164	YP_008052369.1	hypothetical protein PGCG_00050 [Phaeocystis globosa virus]	5e-48	49.09
66	110		/
67	139	UOG94375.1	hypothetical protein MKD35_340 [Aureococcus anophagefferens virus]	1e-14	38.68
68	1158	YP_008052370.1	DNA gyrase/DNA topoisomerase IV subunit A [Phaeocystis globosa virus]	0	52.96
69	211		/
70	127	YP_008052414.1	hypothetical protein PGCG_00095 [Phaeocystis globosa virus]	4e-23	54.74
71	507	YP_009174134.1	hypothetical protein AR680_gp097 [Yellowstone lake mimivirus]	2e-60	32.14
72	330	QBK91651.1	putative serine/threonine protein kinase [Pithovirus LCPAC302]	2e-09	26.99
73	274	YP_009174138.1	putative proliferating cell nuclear antigen [Yellowstone lake mimivirus]	8e-133	74.25
74	49		/
75	122		/
76	181	YP_009173322.1	eukaryotic initiation factor 4E [Chrysochromulina ericina virus]	2e-54	54.49
77	257	MAR51084.1	MAG: hypothetical protein H8E55_75160 [Pelagibacterales bacterium]	1.14e-10	32.812
78	56		/
79	164	YP_009173320.1	hypothetical protein ceV_065 [Chrysochromulina ericina virus]	6e-25	56.7
80	144		/
81	153		/
82	279	YP_008052365.1	putative transcription factor [Phaeocystis globosa virus]	3e-53	57.05
83	179	QDY52157.1	thymidine kinase [Mimiviridae sp. ChoanoV1]	3e-40	42.22
84	314	YP_009173314.1	replication factor C small subunit [Chrysochromulina ericina virus]	4e-72	50.68
85	367	YP_008052367.1	TATA-box binding protein [Phaeocystis globosa virus]	1e-90	45.72
86	270	YP_009173311.1	hypothetical protein ceV_056 [Chrysochromulina ericina virus]	2e-30	48.44
87	103	ADX06412.1	hypothetical protein 162275916 [Organic Lake phycodnavirus 2]	6e-20	52.69
88	651	QFG74905.1	hypothetical protein [Megaviridae environmental sample]	9e-51	34.42
89	316	ADX06118.1	putative chaperone protein DnaJ [Organic Lake phycodnavirus 1]	2e-37	30.16
90	318	YP_009173305.1	replication factor C small subunit [Chrysochromulina ericina virus]	5e-56	46.55
91	109	YP_009173304.1	hypothetical protein ceV_049 [Chrysochromulina ericina virus]	3e-15	37.04
92	319	YP_008052351.1	hypothetical protein PGCG_00032 [Phaeocystis globosa virus]	8e-56	32.7
93	307	YP_009173302.1	hypothetical protein ceV_047 [Chrysochromulina ericina virus]	6e-53	37.16
94	112	QPI16506.1	thioredoxin domain-containing protein [Virus NIOZ-UU157]	5e-09	29.35
95	444	YP_008052629.1	hypothetical protein PGCG_00311 [Phaeocystis globosa virus]	3e-27	30.79
96	517	YP_009173300.1	putative XRNA family 5'-3' exonuclease [Chrysochromulina ericina virus]	1e-147	47.72
97	1090	YP_009173298.1	Intein containing ATP-dependent Lon peptidase [Chrysochromulina ericina virus]	7e-164	61.78
98	364		/
99	95		/
100	213	ADX06573.1	hypothetical protein 162275512 [Organic Lake phycodnavirus]	1.49e-07	24.286
101	155	YP_009173295.1	Erv1 / Alr family protein [Chrysochromulina ericina virus]	2e-17	36.21
102	198	YP_009173293.1	SAP domain containing protein [Chrysochromulina ericina virus]	1e-18	43.7
103	120	QFG74955.1	hypothetical protein [Megaviridae environmental sample]	4e-21	41.07
104	385	YP_009173291.1	hypothetical protein ceV_036 [Chrysochromulina ericina virus]	6e-18	28.66
105	63		/
106	163	ADX06580.1	hypothetical protein 162275528 [Organic Lake phycodnavirus]	7e-37	42.77
107	286	QFG74972.1	hypothetical protein [Megaviridae environmental sample]	1e-51	35.61
108	49		/
109	55		/
110	58		/
111	129	YP_009173289.1	hypothetical protein ceV_034 [Chrysochromulina ericina virus]	2e-28	49.11
112	52		/
113	117		/
114	61		/
115	356	CAH1083265.1	3-deoxy-7-phosphoheptulonate synthase [Acinetobacter phage MD-2021a]	2e-110	47.41
116	237	KAH8098231.1	hypothetical protein JL720_1163 [Aureococcus anophagefferens]	8.04e-36	38.739
117	301	WP_128188918.1	VWA domain-containing protein [Agrococcus lahaulensis]	5.66e-08	28.643
118	79	QFG73967.1	hypothetical protein [Megaviridae environmental sample]	4.03e-11	50
119	170		/
120	321	WP_232113463.1	Sau3AI family type II restriction endonuclease [Tenacibaculum finnmarkense]	4.31e-06	28.814
121	403	DAP40099.1	TPA: MAG TPA: Cytosine specific methyltransferase [Siphoviridae sp.]	2e-31	29.18
122	106	RZD40795.1	hypothetical protein CXT73_06230 [Euryarchaeota archaeon]	1.93e-10	41.333
123	327	RZD41018.1	hypothetical protein CXT73_05715 [Euryarchaeota archaeon]	8e-141	60.984
124	699		/
125	376	XP_005835437.1	hypothetical protein GUITHDRAFT_105603 [Guillardia theta CCMP2712]	2.54e-56	38.519
126	110	QBK86171.1	iron-sulfur cluster biosynthesis protein [Marseillevirus LCMAC101]	2.8e-31	49.524
127	123	YP_009173509.1	hypothetical protein ceV_254 [Chrysochromulina ericina virus]	1.02e-15	38.462
128	76		/
129	106		/
130	84		/
131	191		/
132	119		/

## Sheet: GOVLV8
GOVLV8 ORF	length (aa)	Best hit in nr dataase
		Accession_number		E-value	Identity %
1	49	ADX06358.1	major capsid protein MCP1 [Organic Lake phycodnavirus 2]	3e-22	95.92
2	279	YP_009173401.1	Trans-2-enoyl-CoA reductase (TER) and 2,4-dienoyl-CoA reductase (DECR) [Chrysochromulina ericina virus]	4.01e-125	63.941
3	277		/
4	80	MBI96565.1	MAG: hypothetical protein CL656_05350 [bacterium]	2.58e-09	41.892
5	76	YP_009345767.1	ORF49 [Mythimna unipuncta granulovirus B]	4e-07	39.68
6	211		/
7	374	DAW43388.1	TPA: DNA directed RNA polymerase subunit [Caudoviricetes sp.]	5e-08	31.91
8	155		/
9	174	QFG74542.1	hypothetical protein [Megaviridae environmental sample]	2.08e-122	55.052
10	647	YP_009173498.1	glucosamine-fructose-6-phosphate aminotransferase [Chrysochromulina ericina virus]	2e-43	41.88
11	279		/
12	322		/
13	196	QFG74501.1	hypothetical protein [Megaviridae environmental sample]	1.3e-30	38.095
14	223	ADX06399.1	putative transcription initiation factor IIB [Organic Lake phycodnavirus 2]	1e-14	31.79
15	140	CAG7581527.1	hypothetical protein SLAVMIC_00886 [uncultured marine phage]	3e-09	52.83
16	509	QFG75015.1	hypothetical protein [Megaviridae environmental sample]	1.02e-80	50.89
17	573	BAQ84582.1	hypothetical protein [uncultured Mediterranean phage uvMED]	1e-09	29.47
18	257	YP_009173279.1	hypothetical protein ceV_024 [Chrysochromulina ericina virus]	2.45e-42	41.88
19	822	ADX06339.1	hypothetical protein 162319347 [Organic Lake phycodnavirus 2]	4e-112	32.33
20	130	QFG75168.1	hypothetical protein [Megaviridae environmental sample]	4.39e-32	45.385
21	189	ADX06337.1	hypothetical protein 162319343 [Organic Lake phycodnavirus 2]	2e-60	61.64
22	142		/
23	158	ADX05951.1	hypothetical protein 162322558 [Organic Lake phycodnavirus 1]	4.33e-42	53.797
24	181	ADX05952.1	hypothetical protein 162322560 [Organic Lake phycodnavirus 1]	7.29e-20	39.865
25	397	ADX06334.1	putative lambda-type exonuclease [Organic Lake phycodnavirus 2]	2e-84	43.56
26	972	ADX06331.1	putative ribonucleotide reductase large subunit A [Organic Lake phycodnavirus 2]	0	61.6
27	240	YP_009173471.1	ribonuclease HII [Chrysochromulina ericina virus]	8e-46	48.62
28	361		/
29	194	ADX06065.1	putative Erv-family thiol oxidoreductase [Organic Lake phycodnavirus 1]	9e-77	65.17
30	56		/
31	152	EWM30542.1	cytochrome p450 hydroxylase [Nannochloropsis gaditana]	8.94e-111	38.395
32	174	ADX06068.1	hypothetical protein 162290235 [Organic Lake phycodnavirus 1]	4.81e-52	56.835
33	844	ADX06069.1	hypothetical protein 162290237 [Organic Lake phycodnavirus 1]	1.05e-88	40.802
34	366	ADX06070.1	putative transcription initiation factor IIB [Organic Lake phycodnavirus 1]	3.58e-149	63.284
35	256	YP_009173496.1	Beta-4-Galactosyltransferase [Chrysochromulina ericina virus]	3e-64	44.49
36	487	DAI59303.1	TPA: hypothetical protein [CrAss-like virus sp.]	1e-24	26.86
37	649	QDY52194.1	acyl-CoA dehydrogenase [Mimiviridae sp. ChoanoV1]	0	50.76
38	75		/
39	95	ADX06072.1	hypothetical protein 162290243 [Organic Lake phycodnavirus 1]	2.64e-19	40.426
40	481	EWM30542.1	cytochrome p450 hydroxylase [Nannochloropsis gaditana]	8.94e-111	38.395
41	168	ADX06074.1	putative eukaryotic initiation factor 4E family [Organic Lake phycodnavirus 1]	7e-42	46.36
42	492	ADX05820.1	putative VV A18-like helicase [Organic Lake phycodnavirus 1]	0	63.982
43	155	ADX05821.1	hypothetical protein 162322294 [Organic Lake phycodnavirus 1]	1.16e-18	38.462
44	150		/
45	506		/
46	214		/
47	65		/
48	325	ADX06189.1	putative ribonucleotide reductase small subunit [Organic Lake phycodnavirus 2]	0	75.786
49	296	YP_009173416.1	putative prenyltransferase protein [Chrysochromulina ericina virus]	6.34e-10	46.032
50	281	MAU36988.1	MAG: hypothetical protein CL656_03390 [bacterium]	1.87e-12	24.219
51	128	ADX06572.1	putative XRN family 5'-3' exonuclease [Organic Lake phycodnavirus]	3.79e-111	42.43
52	282	MBI96551.1	MAG: hypothetical protein CL656_05345 [bacterium]	4.96e-80	50.758
53	257	YP_009173412.1	hypothetical protein ceV_157 [Chrysochromulina ericina virus]	5e-09	35.48
54	175	AKI80530.1	RING-finger-containing E3 ubiquitin ligase [Acanthamoeba polyphaga mimivirus]	2e-14	63.33
55	260		/
56	419	ADX06079.1	amino oxidase family protein [Organic Lake phycodnavirus 1]	1e-80	37.68
57	263	ADX06404.1	putative proliferating cell nuclear antigen [Organic Lake phycodnavirus 2]	4.63e-137	72.519
58	288	YP_009173606.1	Phytanoyl-CoA dioxygenase [Chrysochromulina ericina virus]	1.66e-124	59.859
59	167	ADX05818.1	hypothetical protein 162322288 [Organic Lake phycodnavirus 1]	7.8e-08	29.452
60	121		/
61	538	ADX06195.1	hypothetical protein 162325944 [Organic Lake phycodnavirus 2]	6.82e-59	33.827
62	421	ADX05825.1	hypothetical protein 162322302 [Organic Lake phycodnavirus 1]	1e-29	26.73
63	261	ADX06197.1	putative serine/threonine protein kinase, COG0515 [Organic Lake phycodnavirus 2]	6e-20	34.43
64	809	ADX05829.1	putative superfamily II DEAD-like family helicase [Organic Lake phycodnavirus 1]	0	43.035
65	101		/
66	85		/
67	75		/
68	307	QFG75100.1	oxygenase domain of the 2OGFeDO superfamily [Megaviridae environmental sample]	4e-92	52.07
69	167		/
70	197	ADX05951.1	hypothetical protein 162322558 [Organic Lake phycodnavirus 1]	4.33e-42	53.797
71	400	ADQ91271.1	hypothetical protein BpV2_104c [Bathycoccus sp. RCC1105 virus BpV2]	1e-63	37.86
72	116	MAB86811.1	MAG: hypothetical protein CML51_05860 [Rhodobacteraceae bacterium]	4.75e-19	41.593
73	136		/
74	111		/
75	161		/
76	411	YP_009173401.1	Trans-2-enoyl-CoA reductase (TER) and 2,4-dienoyl-CoA reductase (DECR) [Chrysochromulina ericina virus]	4.01e-125	63.941
77	171		/
78	123		/
79	103	ADX06511.1	hypothetical protein 162276126 [Organic Lake phycodnavirus 2]	5e-10	42.11
80	555		/
81	108		/
82	402	QFG74940.1	hypothetical protein [Megaviridae environmental sample]	5.33e-33	30.769
83	171	MBP79947.1	MAG: hypothetical protein CL926_11835 [Deltaproteobacteria bacterium]	3.33e-29	41.007
84	149		/
85	172		/
86	302	MAP67676.1	MAG: hypothetical protein CMF80_08270 [Candidatus Marinimicrobia bacterium]	8.11e-17	28.289
87	78		/
88	60	ADX06479.1	hypothetical protein 162276060 [Organic Lake phycodnavirus 2]	3.96e-09	45.161
89	234	QDY52442.1	bacteriorhodopsin-like protein [Mimiviridae sp. ChoanoV1]	5e-32	33.93
90	126		/
91	61		/
92	99		/
93	58		/
94	282	ADX06389.1	hypothetical protein 162275868 [Organic Lake phycodnavirus 2]	5e-72	46
95	607		/
96	93	AYV76651.1	putative acyl-CoA-binding protein [Terrestrivirus sp.]	1e-14	38.55
97	101	ADX06644.1	putative cold-shock protein CspD [Organic Lake phycodnavirus]	1.34e-24	53.012
98	190		/
99	169		/
100	87		/
101	118		/
102	96	dbjGIS52573.1	MAG: hypothetical protein Ct9H90mP28_2890 [Rhodobacteraceae bacterium]	1.87e-10	46.429
103	127	ADX06152.1	hypothetical protein 162285282 [Organic Lake phycodnavirus 1]	9.02e-19	39.344
104	115		/
105	173	ADX06141.1	hypothetical protein 162285260 [Organic Lake phycodnavirus 1]	7.21e-40	41.25
106	229		/
107	117	ADX06140.1	hypothetical protein 162285246 [Organic Lake phycodnavirus 1]	4e-32	52.586
108	185	YP_009173293.1	SAP domain containing protein [Chrysochromulina ericina virus]	4.05e-13	37.6
109	189	ADX06574.1	hypothetical protein 162275514 [Organic Lake phycodnavirus]	9e-17	46.64
110	235	ADX06573.1	hypothetical protein 162275512 [Organic Lake phycodnavirus]	9.22e-21	31.98
111	549	ADX06572.1	putative XRN family 5'-3' exonuclease [Organic Lake phycodnavirus]	3.79e-111	42.43
112	130	ADX06571.1	putative thioredoxin family protein [Organic Lake phycodnavirus]	3.63e-21	36
113	269	ADX06570.1	hypothetical protein 162275506 [Organic Lake phycodnavirus]	4.13e-39	38.783
114	337	ADX06569.1	hypothetical protein 162275504 [Organic Lake phycodnavirus]	9.41e-25	24.074
115	112	YP_009173304.1	hypothetical protein ceV_049 [Chrysochromulina ericina virus]	1e-07	34.26
116	317		/
117	328	YP_009173306.1	chaperone protein DnaJ [Chrysochromulina ericina virus]	1e-50	33.44
118	640	ADX05798.1	putative heat shock protein 70 [Organic Lake phycodnavirus 1]	0	62.66
119	982	ADX06465.1	hypothetical protein 162276032 [Organic Lake phycodnavirus 2]	1e-12	33.51
120	112		/
121	177	AEO98381.1	hypothetical protein ELVG_00080 [Emiliania huxleyi virus 203]	2e-07	27.78
122	133	MAU36324.1	MAG: hypothetical protein CMD14_03005 [Flavobacteriales bacterium]	8.57e-09	41.111
123	223	SPN78983.1	Mannosyl phosphorylinositol ceramide synthase [Brazilian cedratvirus IHUMI]	7e-26	39.72
124	87	YP_008052535.1	transposase [Phaeocystis globosa virus]	6.71e-27	62.069
125	267	QBK87841.1	patatin-like phospholipase [Marseillevirus LCMAC202]	2e-10	26.42
126	140	QFG73834.1	acetyltransferase (GNAT) family protein [Megaviridae environmental sample]	3e-22	39.84

## Sheet: GOVLV9
GOVLV9 ORF	length (aa)	Best hit in nr dataase
		Accession_number		E-value	Identity %
1	219	YP_008052630.1	hypothetical protein PGCG_00312 [Phaeocystis globosa virus]	1e-13	31.02
2	183		/
3	300	YP_008052564.1	hypothetical protein PGCG_00246 [Phaeocystis globosa virus]	1e-55	40.65
4	244	YP_009173569.1	hypothetical protein ceV_314 [Chrysochromulina ericina virus]	2e-39	35.44
5	673	QFG75070.1	hypothetical protein [Megaviridae environmental sample]	3e-23	34.64
6	189	YP_009173567.1	HNH nuclease [Chrysochromulina ericina virus]	8e-61	53.11
7	163	YP_009173563.1	Erv1 / Alr family [Chrysochromulina ericina virus]	5e-35	50
8	277	ANS04340.1	hypothetical protein [uncultured Mediterranean phage]	9.75e-104	54.789
9	1250	ANS04339.1	hypothetical protein [uncultured Mediterranean phage]	0	51.73
10	184	YP_009173560.1	hypothetical protein ceV_305 [Chrysochromulina ericina virus]	2e-43	45.14
11	88	ANS04337.1	hypothetical protein [uncultured Mediterranean phage]	1e-18	47.19
12	245	YP_008052554.1	hypothetical protein PGCG_00236 [Phaeocystis globosa virus]	2e-09	29.09
13	1145	YP_008052553.1	mRNA capping enzyme [Phaeocystis globosa virus]	0	43.55
14	401	YP_009173556.1	FtsJ-like methyltransferase [Chrysochromulina ericina virus]	2e-115	50.69
15	95	YP_009173554.1	hypothetical protein ceV_299 [Chrysochromulina ericina virus]	2e-13	39.74
16	153		/
17	446	ANS04363.1	hypothetical protein [uncultured Mediterranean phage]	9e-10	36.76
18	214		/
19	49		/
20	50		/
21	478	ANS04360.1	hypothetical protein [uncultured Mediterranean phage]	3e-25	33.45
22	235		/
23	122		/
24	251	YP_009173546.1	hypothetical protein ceV_291 [Chrysochromulina ericina virus]	5e-35	37.23
25	271		/
26	428	MBT6439770.1	MAG: hypothetical protein HOK72_08670 [Flavobacteriales bacterium]	8.99e-40	33.232
27	833		/
28	399	NQX99182.1	MAG: hypothetical protein HRT73_15085 [Flavobacteriales bacterium]	4.04e-13	49.038
29	155		/
30	214	YP_009173529.1	DNA-directed RNA polymerase II, subunit RpB5 [Chrysochromulina ericina virus]	1e-57	45.54
31	1545	YP_009173531.1	DNA-directed RNA polymerase II, subunit RPB2 [Chrysochromulina ericina virus]	0	52.47
32	109	YP_008052527.1	hypothetical protein PGCG_00209 [Phaeocystis globosa virus]	6e-17	48.19
33	202		/
34	77	YP_008052529.1	DNA-directed RNA polymerase II subunit RPB10 [Phaeocystis globosa virus]	3e-31	66.23
35	143	MBF11682.1	MAG: hypothetical protein CMC63_05690 [Flavobacteriaceae bacterium]	7.79e-06	30.645
36	969	YP_009173536.1	MutS7 [Chrysochromulina ericina virus]	0	39.17
37	311	AET73078.1	hypothetical protein PGAG_00189 [Phaeocystis globosa virus 12T]	2e-21	49.06
38	459	YP_009173542.1	putative stage V sporulation protein K, AAA ATPase superfamily [Chrysochromulina ericina virus]	7e-113	55.59
39	1175	YP_008052546.1	DNA-directed RNA polymerase II subunit RPB2 [Phaeocystis globosa virus]	0	62.1
40	130	QFG73600.1	autophagy protein Atg8 ubiquitin-like protein [Megaviridae environmental sample]	4e-35	58.18
41	147		/
42	88	QDY51738.1	major intrinsic protein [Mimiviridae sp. ChoanoV1]	7e-19	50
43	185		/
44	312		/
45	917	YP_009173524.1	D5 family helicase [Chrysochromulina ericina virus]	0	40.63
46	236	YP_009173523.1	Ubiquitin-conjugating enzyme [Chrysochromulina ericina virus]	1e-54	43.78
47	136	YP_009173521.1	DNA-directed RNA polymerase, subunit M/Transcription elongation factor TFIIS/RPB9 [Chrysochromulina ericina virus]	9e-34	50.38
48	272	YP_009173514.1	DNA-directed RNA polymerase subunit K [Chrysochromulina ericina virus]	1e-27	43.38
49	682		/
50	186	YP_008052514.1	transcription elongation factor TFIIS_C domain-containing protein [Phaeocystis globosa virus]	6e-39	45.66
51	239	QFG75078.1	hypothetical protein [Megaviridae environmental sample]	4e-26	41.94
52	147		/
53	108	MAR50947.1	MAG: hypothetical protein CML42_07460 [Rhodobacteraceae bacterium]	2.95e-24	47.368
54	320	YP_009173495.1	hypothetical protein ceV_240 [Chrysochromulina ericina virus]	7e-34	39.1
55	346		/
56	763	AYV75862.1	superfamily II DNA or RNA helicase [Terrestrivirus sp.]	1.35e-155	38.603
57	157	MBC8308795.1	MAG: hypothetical protein H8E55_75245, partial [Pelagibacterales bacterium]	5.24e-35	46.853
58	320	AIE96960.1	hypothetical protein [uncultured marine group II/III euryarchaeote AD1000_88_G11]	1.86e-21	27.508
59	1642		/
60	171	RZD39631.1	hypothetical protein CXT73_07385 [Euryarchaeota archaeon]	4.54e-16	37.762
61	196		/
62	197	YP_009173333.1	hypothetical protein ceV_078 [Chrysochromulina ericina virus]	9e-45	50.25
63	206	MBC8304006.1	MAG: hypothetical protein H8E55_50635 [Pelagibacterales bacterium]	2.35e-25	32.743
64	103	RZD41459.1	hypothetical protein CXT73_04920 [Euryarchaeota archaeon]	3.73e-15	46.053
65	149	MBC8297586.1	MAG: hypothetical protein H8E55_17555 [Pelagibacterales bacterium]	1.18e-13	38.816
66	93		/
67	74		/
68	337	ADX06189.1	putative ribonucleotide reductase small subunit [Organic Lake phycodnavirus 2]	9e-165	71.47
69	92	YP_007674403.1	hypothetical protein SWZG_00038 [Synechococcus phage S-SKS1]	2e-18	47.78
70	551	YP_008052325.1	hypothetical protein PGCG_00006 [Phaeocystis globosa virus]	0	52.166
71	367	QBK88462.1	aminotransferase [Mimivirus LCMiAC01]	0	72.176
72	662	XP_001742659.1	uncharacterized protein MONBRDRAFT_5011 [Monosiga brevicollis MX1]	6.76e-12	24.333
73	265	AYV82378.1	hypothetical protein Homavirus40_3 [Homavirus sp.]	3e-07	25.11
74	196	ARF08814.1	transferase hexapeptide protein [Catovirus CTV1]	1.52e-52	53.846
75	261	AYV75178.1	hypothetical protein Terrestrivirus1_52 [Terrestrivirus sp.]	1.77e-30	32.673
76	63		/
77	513	QBK88765.1	acetyltransferase (GNAT) family protein, partial [Mimivirus LCMiAC01]	6.32e-155	54
78	245	YP_008052339.1	hypothetical protein PGCG_00020 [Phaeocystis globosa virus]	6e-62	49.07
79	342	QDY52381.1	hypothetical protein 7_29 [Mimiviridae sp. ChoanoV1]	4e-129	53.82
80	189	QDY52386.1	hypothetical protein 7_34 [Mimiviridae sp. ChoanoV1]	9e-42	40.68
81	91	QDY52386.1	hypothetical protein 7_34 [Mimiviridae sp. ChoanoV1]	2e-10	40
82	551	YP_009173279.1	hypothetical protein ceV_024 [Chrysochromulina ericina virus]	3e-45	46.94
83	263	ADX06399.1	putative transcription initiation factor IIB [Organic Lake phycodnavirus 2]	2e-51	54.49
84	355	YP_009173464.1	transcription initiation factor TFIIIB [Chrysochromulina ericina virus]	1e-156	64.29
85	595	YP_009173465.1	hypothetical protein ceV_210 [Chrysochromulina ericina virus]	4e-38	28.43
86	86		/
87	314	YP_009173275.1	MIGE-like protein [Chrysochromulina ericina virus]	4e-32	30.51
88	52		/
89	185	YP_009173466.1	hypothetical protein ceV_211 [Chrysochromulina ericina virus]	2e-40	46.74
90	285	YP_009173467.1	patatin-like phospholipase [Chrysochromulina ericina virus]	7e-38	37.85
91	156	ADX06067.1	putative protein disulfide isomerase [Organic Lake phycodnavirus 1]	2e-17	35.66
92	54		/
93	200	YP_009173469.1	Erv1 / Alr family [Chrysochromulina ericina virus]	4e-59	57.73
94	116	RZD42675.1	hypothetical protein CXT73_02500 [Euryarchaeota archaeon]	5.63e-34	69.512
95	313	YP_009664965.1	hypothetical protein FK873_gp094 [Micromonas pusilla virus SP1]	6.9e-28	32.984
96	149		/
97	52		/
98	223	YP_009173471.1	ribonuclease HII [Chrysochromulina ericina virus]	4e-54	53.92
99	168		/
100	266	YP_009173583.1	Ribonuclease H [Chrysochromulina ericina virus]	1e-72	49.8
101	216	YP_009173472.1	DEDDh 3'-5' exonuclease [Chrysochromulina ericina virus]	4e-48	41.67
102	248		/
